# Supplementary material for: Bis(2-amino­pyrimidine-κN 1)diaqua­dinitrato-κO;κ2 O,O′-cadmium(II) monohydrate
Source: Acta Crystallogr Sect E Struct Rep Online. 2008 Mar 14;64(Pt 4):m537. doi: 10.1107/S1600536808006521 (PMC2960974; doi:10.1107/S1600536808006521)
Supplement: Supplementary file 1 [file e-64-0m537-sup1.cif]

##############################################################################
###                                                                        ###
###        Electronic paper (Acta Crystallographica Section E)             ###
###                                                                        ###
##############################################################################
#                                                                            #
# This CIF contains the data in a paper accepted for publication in Acta     #
# Crystallographica Section E. It conforms to the requirements of Notes      #
# for Authors for Section E, and has been peer reviewed under the auspices   #
# of the IUCr Commission on Journals.                                        #
#                                                                            #
# Full details of the Crystallographic Information File format               #
# are given in the paper "The Crystallographic Information File (CIF):       #
# a New Standard Archive File for Crystallography" by S. R. Hall, F. H.      #
# Allen and I. D. Brown [Acta Cryst. (1991), A47, 655-685].                  #
#                                                                            #
# The current version of the core CIF dictionary is obtainable from          #
# ftp://ftp.iucr.org/pub/cif_core.dic. The current version number is 2.4.    #
#                                                                            #
# Software is freely available for graphical display of the structure(s) in  #
# this CIF.  For information consult the CIF home page http://www.iucr.org/  #
# cif/home.html                                                              #
#                                                                            #
# This file may be used for bona fide research purposes within the           #
# scientific community so long as proper attribution is given to the journal # 
# article from which it was obtained.                                        #
#                                                                            #
##############################################################################
                                             
data_global
_audit_creation_method     'form.cif (version 2.0)'
_journal_data_validation_number     ?
_journal_date_recd_electronic     2008-01-17
_journal_date_accepted     2008-03-08
_journal_name_full     'Acta Crystallographica, Section E'
_journal_year     2008
_journal_volume     64
_journal_issue      4
_journal_page_first     m537
_journal_page_last     m537
_journal_paper_category     QM
_journal_coeditor_code     HB2693
_publ_contact_author_name     'Prof. Tai xishi'
_publ_contact_author_address
;
      Department of Chemistry and Chemical Engineering,
      Weifang University,
      Weifang 261061,
      People's Republic of China
;
_publ_contact_author_email     taixishi@lzu.edu.cn
_publ_contact_author_fax     '(+86)536 8785157'
_publ_contact_author_phone     '(+86)536 8785283'
_publ_section_title
;\
Bis(2-aminopyrimidine-\k<i>N</i>^1^)diaquadinitrato-\k<i>O</i>;\k^2^<i>O</i>,\
<i>O</i>'-cadmium(II) monohydrate
;
loop_
    _publ_author_name
    _publ_author_footnote
    _publ_author_address
    'Xi-Shi Tai' ?
;     Department of Chemistry and Chemical Engineering,
      Weifang University, Weifang 261061,
      People's Republic of China
;
    'Yi-Min Feng' ?
;     Department of Chemistry and Chemical Engineering,
      Weifang University, Weifang 261061,
      People's Republic of China
;
    'Lin-Tong Wang' ?
;     Department of Chemistry and Chemical Engineering,
      Weifang University, Weifang 261061,
      People's Republic of China
;
data_I
_audit_creation_method     SHELXL-97
_chemical_name_systematic
;
Bis(2-aminopyrimidine-\kN^1^)diaquadinitrato-\kO;\k^2^O,O'-cadmium(II)
monohydrate
;
_chemical_name_common     ?
_chemical_formula_moiety     'C8 H14 Cd N8 O8, H2 O'
_chemical_formula_sum     'C8 H16 Cd N8 O9'
_chemical_formula_iupac     '[Cd (N O3)2 (C4 H5 N3)2 (H2 O)2], H2 O'
_chemical_formula_weight     480.69
_chemical_melting_point     ?
_symmetry_cell_setting     Monoclinic
_symmetry_space_group_name_H-M     'P 21/c'
_symmetry_space_group_name_Hall     '-P 2ybc'
loop_
    _symmetry_equiv_pos_as_xyz
    'x, y, z'
    '-x, y+1/2, -z+1/2'
    '-x, -y, -z'
    'x, -y-1/2, z-1/2'
_cell_length_a     13.451(2)
_cell_length_b     7.8692(14)
_cell_length_c     16.699(3)
_cell_angle_alpha     90.00
_cell_angle_beta     101.330(2)
_cell_angle_gamma     90.00
_cell_volume     1733.2(5)
_cell_formula_units_Z     4
_cell_measurement_reflns_used     6206
_cell_measurement_theta_min     2.588
_cell_measurement_theta_max     28.214
_cell_measurement_temperature     298(2)
_exptl_crystal_description     block
_exptl_crystal_colour     colourless
_exptl_crystal_size_max     0.57
_exptl_crystal_size_mid     0.47
_exptl_crystal_size_min     0.34
_exptl_crystal_density_diffrn     1.842
_exptl_crystal_density_meas     ?
_exptl_crystal_density_method     'not measured'
_exptl_crystal_F_000     960
_exptl_absorpt_coefficient_mu     1.323
_exptl_absorpt_correction_type     multi-scan
_exptl_absorpt_process_details     '(SADABS; Bruker, 2000)'
_exptl_absorpt_correction_T_min     0.519
_exptl_absorpt_correction_T_max     0.662
_exptl_special_details
;
;
_diffrn_ambient_temperature     298(2)
_diffrn_radiation_type     MoK\a
_diffrn_radiation_wavelength     0.71073
_diffrn_radiation_source     'fine-focus sealed tube'
_diffrn_radiation_monochromator     graphite
_diffrn_measurement_device_type     'Bruker SMART CCD'
_diffrn_measurement_method     \w
_diffrn_detector_area_resol_mean     ?
_diffrn_reflns_number     9748
_diffrn_reflns_av_R_equivalents     0.0464
_diffrn_reflns_av_sigmaI/netI     0.0444
_diffrn_reflns_theta_min     1.54
_diffrn_reflns_theta_max     27.01
_diffrn_reflns_theta_full     27.01
_diffrn_measured_fraction_theta_max     0.997
_diffrn_measured_fraction_theta_full     0.997
_diffrn_reflns_limit_h_min     -16
_diffrn_reflns_limit_h_max     17
_diffrn_reflns_limit_k_min     -10
_diffrn_reflns_limit_k_max     9
_diffrn_reflns_limit_l_min     -21
_diffrn_reflns_limit_l_max     17
_diffrn_standards_number     ?
_diffrn_standards_interval_count     ?
_diffrn_standards_interval_time     ?
_diffrn_standards_decay_%     ?
_refine_special_details
;
 Refinement of F^2^ against ALL reflections.  The weighted R-factor wR and
 goodness of fit S are based on F^2^, conventional R-factors R are based
 on F, with F set to zero for negative F^2^. The threshold expression of
 F^2^ > 2sigma(F^2^) is used only for calculating R-factors(gt) etc. and is
 not relevant to the choice of reflections for refinement.  R-factors based
 on F^2^ are statistically about twice as large as those based on F, and R-
 factors based on ALL data will be even larger.
;
_reflns_number_total     3771
_reflns_number_gt     3209
_reflns_threshold_expression     I>2\s(I)
_refine_ls_structure_factor_coef     Fsqd
_refine_ls_matrix_type     full
_refine_ls_R_factor_all     0.0367
_refine_ls_R_factor_gt     0.0295
_refine_ls_wR_factor_gt     0.0738
_refine_ls_wR_factor_ref     0.0786
_refine_ls_goodness_of_fit_ref     1.041
_refine_ls_restrained_S_all     1.041
_refine_ls_number_reflns     3771
_refine_ls_number_parameters     236
_refine_ls_number_restraints     0
_refine_ls_hydrogen_treatment     constr
_refine_ls_weighting_scheme     calc
_refine_ls_weighting_details
         'calc w=1/[\s^2^(Fo^2^)+(0.0376P)^2^+0.7065P] where P=(Fo^2^+2Fc^2^)/3'
_atom_sites_solution_hydrogens     geom
_atom_sites_solution_primary     direct
_atom_sites_solution_secondary     difmap
_refine_ls_shift/su_max     0.001
_refine_ls_shift/su_mean     0.000
_refine_diff_density_max     0.834
_refine_diff_density_min     -0.987
_refine_ls_extinction_method     'SHELXL97 (Sheldrick, 2008)'
_refine_ls_extinction_coef     0.0486(12)
_refine_ls_extinction_expression
                                  'Fc^*^=kFc[1+0.001xFc^2^\l^3^/sin(2\q)]^-1/4^'
loop_
    _atom_type_symbol
    _atom_type_description
    _atom_type_scat_dispersion_real
    _atom_type_scat_dispersion_imag
    _atom_type_scat_source
    'C' 'C' 0.0033 0.0016
                         'International Tables Vol C Tables 4.2.6.8 and 6.1.1.4'
    'H' 'H' 0.0000 0.0000
                         'International Tables Vol C Tables 4.2.6.8 and 6.1.1.4'
    'N' 'N' 0.0061 0.0033
                         'International Tables Vol C Tables 4.2.6.8 and 6.1.1.4'
    'O' 'O' 0.0106 0.0060
                         'International Tables Vol C Tables 4.2.6.8 and 6.1.1.4'
    'Cd' 'Cd' -0.8075 1.2024
                         'International Tables Vol C Tables 4.2.6.8 and 6.1.1.4'
_computing_data_collection     'SMART (Bruker, 2000)'
_computing_cell_refinement     'SAINT (Bruker, 2000)'
_computing_data_reduction     'SAINT (Bruker, 2000)'
_computing_structure_solution     'SHELXS97 (Sheldrick, 2008)'
_computing_structure_refinement     'SHELXL97 (Sheldrick, 2008)'
_computing_molecular_graphics     'SHELXTL (Sheldrick, 2008)'
_computing_publication_material     'SHELXTL (Sheldrick, 2008)'
loop_
    _atom_site_type_symbol
    _atom_site_label
    _atom_site_fract_x
    _atom_site_fract_y
    _atom_site_fract_z
    _atom_site_U_iso_or_equiv
    _atom_site_adp_type
    _atom_site_calc_flag
    _atom_site_refinement_flags
    _atom_site_occupancy
    _atom_site_disorder_assembly
    _atom_site_disorder_group
    Cd Cd1 0.247663(13) 0.03671(3) 0.205049(12) 0.02590(11) Uani d . 1 . .
    N N1 0.26466(19) -0.0114(4) 0.06883(17) 0.0349(6) Uani d . 1 . .
    N N2 0.2023(2) -0.0805(4) -0.07156(17) 0.0471(7) Uani d . 1 . .
    N N3 0.10954(19) -0.1429(4) 0.02583(17) 0.0441(7) Uani d . 1 . .
    H H3A 0.0637 -0.1851 -0.0122 0.053 Uiso calc R 1 . .
    H H3B 0.1010 -0.1433 0.0755 0.053 Uiso calc R 1 . .
    N N4 0.26970(18) 0.0332(3) 0.35116(16) 0.0326(6) Uani d . 1 . .
    N N5 0.3562(2) 0.0073(4) 0.49009(17) 0.0452(7) Uani d . 1 . .
    N N6 0.4438(2) -0.0069(5) 0.38605(19) 0.0649(11) Uani d . 1 . .
    H H6A 0.4983 -0.0206 0.4223 0.078 Uiso calc R 1 . .
    H H6B 0.4468 -0.0050 0.3351 0.078 Uiso calc R 1 . .
    N N7 0.36446(17) -0.2853(3) 0.22553(16) 0.0343(6) Uani d . 1 . .
    N N8 0.10409(17) 0.3297(3) 0.14881(17) 0.0349(6) Uani d . 1 . .
    O O1 0.27101(15) -0.2961(4) 0.21618(17) 0.0569(7) Uani d . 1 . .
    O O2 0.40409(16) -0.1442(3) 0.21968(15) 0.0416(5) Uani d . 1 . .
    O O3 0.41920(17) -0.4123(3) 0.2418(2) 0.0610(8) Uani d . 1 . .
    O O4 0.16425(16) 0.3041(3) 0.21572(16) 0.0496(6) Uani d . 1 . .
    O O5 0.0921(2) 0.2158(3) 0.09573(16) 0.0580(7) Uani d . 1 . .
    O O6 0.0575(2) 0.4627(3) 0.13678(18) 0.0554(7) Uani d . 1 . .
    O O7 0.09014(14) -0.0842(3) 0.19628(13) 0.0323(5) Uani d . 1 . .
    H H7A 0.0430 -0.0155 0.2014 0.039 Uiso d R 1 . .
    H H7B 0.0838 -0.1732 0.2236 0.039 Uiso d R 1 . .
    O O8 0.37736(15) 0.2381(3) 0.21821(16) 0.0471(6) Uani d . 1 . .
    H H8A 0.3866 0.3445 0.2246 0.056 Uiso d R 1 . .
    H H8B 0.4348 0.1893 0.2293 0.056 Uiso d R 1 . .
    O O9 0.06716(14) 0.8659(3) 0.78566(13) 0.0373(5) Uani d . 1 . .
    H H9A 0.0160 0.8574 0.8083 0.045 Uiso d R 1 . .
    H H9B 0.0501 0.9217 0.7415 0.045 Uiso d R 1 . .
    C C1 0.1937(2) -0.0771(4) 0.00777(19) 0.0346(7) Uani d . 1 . .
    C C2 0.2866(3) -0.0177(5) -0.0896(2) 0.0549(10) Uani d . 1 . .
    H H2 0.2937 -0.0173 -0.1439 0.066 Uiso calc R 1 . .
    C C3 0.3639(3) 0.0467(5) -0.0314(3) 0.0543(10) Uani d . 1 . .
    H H3 0.4234 0.0880 -0.0448 0.065 Uiso calc R 1 . .
    C C4 0.3488(2) 0.0470(5) 0.0473(2) 0.0473(9) Uani d . 1 . .
    H H4 0.3999 0.0902 0.0880 0.057 Uiso calc R 1 . .
    C C5 0.3540(2) 0.0118(4) 0.40915(19) 0.0347(7) Uani d . 1 . .
    C C6 0.2691(3) 0.0261(5) 0.5134(2) 0.0506(9) Uani d . 1 . .
    H H6 0.2684 0.0218 0.5690 0.061 Uiso calc R 1 . .
    C C7 0.1779(2) 0.0521(5) 0.4590(2) 0.0476(9) Uani d . 1 . .
    H H7 0.1172 0.0670 0.4768 0.057 Uiso calc R 1 . .
    C C8 0.1826(2) 0.0548(4) 0.3780(2) 0.0390(8) Uani d . 1 . .
    H H8 0.1231 0.0721 0.3399 0.047 Uiso calc R 1 . .
loop_
    _atom_site_aniso_label
    _atom_site_aniso_U_11
    _atom_site_aniso_U_22
    _atom_site_aniso_U_33
    _atom_site_aniso_U_12
    _atom_site_aniso_U_13
    _atom_site_aniso_U_23
    Cd1 0.02132(13) 0.02807(15) 0.02691(14) 0.00027(7) 0.00130(8) -0.00120(8)
    N1 0.0284(12) 0.0439(15) 0.0309(14) -0.0010(11) 0.0027(10) -0.0027(12)
    N2 0.0498(16) 0.0603(19) 0.0316(15) -0.0003(14) 0.0091(12) -0.0078(15)
    N3 0.0411(14) 0.0565(19) 0.0344(14) -0.0135(13) 0.0068(11) -0.0118(14)
    N4 0.0259(11) 0.0400(15) 0.0300(13) 0.0013(10) 0.0007(10) -0.0027(11)
    N5 0.0373(14) 0.068(2) 0.0273(14) 0.0051(13) -0.0008(11) -0.0018(14)
    N6 0.0285(14) 0.135(3) 0.0289(15) 0.0179(16) -0.0006(12) 0.0009(18)
    N7 0.0295(12) 0.0305(14) 0.0426(15) 0.0048(10) 0.0067(10) -0.0004(12)
    N8 0.0287(11) 0.0337(14) 0.0438(15) 0.0006(11) 0.0109(11) 0.0013(12)
    O1 0.0241(10) 0.0641(18) 0.083(2) 0.0028(11) 0.0109(11) 0.0149(15)
    O2 0.0442(11) 0.0270(12) 0.0487(14) -0.0064(9) -0.0025(10) 0.0000(10)
    O3 0.0417(13) 0.0315(13) 0.112(3) 0.0132(11) 0.0204(14) 0.0121(15)
    O4 0.0369(11) 0.0470(14) 0.0571(15) 0.0023(10) -0.0096(10) 0.0069(12)
    O5 0.0936(19) 0.0413(14) 0.0451(15) -0.0025(13) 0.0288(14) -0.0077(12)
    O6 0.0562(15) 0.0451(15) 0.0617(18) 0.0282(12) 0.0039(13) 0.0021(13)
    O7 0.0255(9) 0.0335(11) 0.0384(11) 0.0016(8) 0.0069(8) 0.0045(10)
    O8 0.0296(10) 0.0326(12) 0.0763(18) -0.0078(9) 0.0038(10) -0.0030(12)
    O9 0.0358(10) 0.0433(13) 0.0343(11) 0.0034(9) 0.0103(9) 0.0027(10)
    C1 0.0370(15) 0.0350(17) 0.0305(15) 0.0058(12) 0.0033(12) -0.0055(13)
    C2 0.059(2) 0.073(3) 0.0362(19) 0.0019(19) 0.0197(17) -0.0019(19)
    C3 0.0426(19) 0.076(3) 0.048(2) -0.0033(17) 0.0194(16) -0.001(2)
    C4 0.0312(16) 0.066(3) 0.044(2) -0.0030(15) 0.0043(14) -0.0048(18)
    C5 0.0278(14) 0.0475(18) 0.0265(15) 0.0022(13) -0.0005(12) -0.0014(14)
    C6 0.050(2) 0.076(3) 0.0254(16) -0.0004(18) 0.0075(15) -0.0066(17)
    C7 0.0344(16) 0.072(3) 0.0373(18) -0.0029(15) 0.0101(14) -0.0116(18)
    C8 0.0235(14) 0.055(2) 0.0368(17) 0.0013(13) 0.0023(12) -0.0070(15)
_geom_special_details
;
 All esds (except the esd in the dihedral angle between two l.s. planes)
 are estimated using the full covariance matrix.  The cell esds are taken
 into account individually in the estimation of esds in distances, angles
 and torsion angles; correlations between esds in cell parameters are only
 used when they are defined by crystal symmetry.  An approximate (isotropic)
 treatment of cell esds is used for estimating esds involving l.s. planes.
;
loop_
    _geom_bond_atom_site_label_1
    _geom_bond_atom_site_label_2
    _geom_bond_site_symmetry_2
    _geom_bond_distance
    _geom_bond_publ_flag
    Cd1 O7 . 2.3009(19) y
    Cd1 O8 . 2.335(2) y
    Cd1 N1 . 2.361(3) y
    Cd1 N4 . 2.399(3) y
    Cd1 O4 . 2.407(2) y
    Cd1 O2 . 2.512(2) y
    Cd1 O1 . 2.640(3) y
    N1 C4 . 1.335(4) ?
    N1 C1 . 1.355(4) ?
    N2 C2 . 1.324(5) ?
    N2 C1 . 1.353(4) ?
    N3 C1 . 1.332(4) ?
    N3 H3A . 0.8600 ?
    N3 H3B . 0.8600 ?
    N4 C8 . 1.345(4) ?
    N4 C5 . 1.349(4) ?
    N5 C6 . 1.315(4) ?
    N5 C5 . 1.346(4) ?
    N6 C5 . 1.347(4) ?
    N6 H6A . 0.8600 ?
    N6 H6B . 0.8600 ?
    N7 O1 . 1.239(3) ?
    N7 O3 . 1.239(3) ?
    N7 O2 . 1.244(3) ?
    N8 O6 . 1.216(3) ?
    N8 O5 . 1.249(3) ?
    N8 O4 . 1.260(3) ?
    O7 H7A . 0.8500 ?
    O7 H7B . 0.8500 ?
    O8 H8A . 0.8500 ?
    O8 H8B . 0.8501 ?
    O9 H9A . 0.8500 ?
    O9 H9B . 0.8500 ?
    C2 C3 . 1.373(6) ?
    C2 H2 . 0.9300 ?
    C3 C4 . 1.370(5) ?
    C3 H3 . 0.9300 ?
    C4 H4 . 0.9300 ?
    C6 C7 . 1.390(5) ?
    C6 H6 . 0.9300 ?
    C7 C8 . 1.366(5) ?
    C7 H7 . 0.9300 ?
    C8 H8 . 0.9300 ?
loop_
    _geom_angle_atom_site_label_1
    _geom_angle_atom_site_label_2
    _geom_angle_atom_site_label_3
    _geom_angle_site_symmetry_1
    _geom_angle_site_symmetry_3
    _geom_angle
    _geom_angle_publ_flag
    O7 Cd1 O8 . . 161.47(8) ?
    O7 Cd1 N1 . . 97.74(8) ?
    O8 Cd1 N1 . . 89.28(9) ?
    O7 Cd1 N4 . . 89.33(8) ?
    O8 Cd1 N4 . . 88.35(9) ?
    N1 Cd1 N4 . . 164.13(9) ?
    O7 Cd1 O4 . . 85.94(8) ?
    O8 Cd1 O4 . . 75.54(8) ?
    N1 Cd1 O4 . . 110.25(9) ?
    N4 Cd1 O4 . . 84.32(9) ?
    O7 Cd1 O2 . . 121.01(7) ?
    O8 Cd1 O2 . . 77.26(8) ?
    N1 Cd1 O2 . . 76.42(8) ?
    N4 Cd1 O2 . . 87.76(8) ?
    O4 Cd1 O2 . . 151.84(7) ?
    O7 Cd1 O1 . . 71.92(7) ?
    O8 Cd1 O1 . . 126.19(7) ?
    N1 Cd1 O1 . . 82.89(9) ?
    N4 Cd1 O1 . . 85.87(9) ?
    O4 Cd1 O1 . . 155.85(7) ?
    O2 Cd1 O1 . . 49.10(6) ?
    C4 N1 C1 . . 116.0(3) ?
    C4 N1 Cd1 . . 116.9(2) ?
    C1 N1 Cd1 . . 126.8(2) ?
    C2 N2 C1 . . 117.2(3) ?
    C1 N3 H3A . . 120.0 ?
    C1 N3 H3B . . 120.0 ?
    H3A N3 H3B . . 120.0 ?
    C8 N4 C5 . . 116.1(3) ?
    C8 N4 Cd1 . . 113.3(2) ?
    C5 N4 Cd1 . . 130.5(2) ?
    C6 N5 C5 . . 116.7(3) ?
    C5 N6 H6A . . 120.0 ?
    C5 N6 H6B . . 120.0 ?
    H6A N6 H6B . . 120.0 ?
    O1 N7 O3 . . 121.1(3) ?
    O1 N7 O2 . . 119.4(3) ?
    O3 N7 O2 . . 119.5(2) ?
    O6 N8 O5 . . 120.7(3) ?
    O6 N8 O4 . . 120.3(3) ?
    O5 N8 O4 . . 119.0(3) ?
    N7 O1 Cd1 . . 92.53(19) ?
    N7 O2 Cd1 . . 98.61(16) ?
    N8 O4 Cd1 . . 107.6(2) ?
    Cd1 O7 H7A . . 115.3 ?
    Cd1 O7 H7B . . 119.7 ?
    H7A O7 H7B . . 108.3 ?
    Cd1 O8 H8A . . 140.2 ?
    Cd1 O8 H8B . . 110.1 ?
    H8A O8 H8B . . 108.3 ?
    H9A O9 H9B . . 108.8 ?
    N3 C1 N2 . . 117.0(3) ?
    N3 C1 N1 . . 118.8(3) ?
    N2 C1 N1 . . 124.2(3) ?
    N2 C2 C3 . . 122.7(4) ?
    N2 C2 H2 . . 118.6 ?
    C3 C2 H2 . . 118.6 ?
    C4 C3 C2 . . 116.4(3) ?
    C4 C3 H3 . . 121.8 ?
    C2 C3 H3 . . 121.8 ?
    N1 C4 C3 . . 123.4(3) ?
    N1 C4 H4 . . 118.3 ?
    C3 C4 H4 . . 118.3 ?
    N5 C5 N6 . . 116.1(3) ?
    N5 C5 N4 . . 125.0(3) ?
    N6 C5 N4 . . 118.9(3) ?
    N5 C6 C7 . . 123.1(3) ?
    N5 C6 H6 . . 118.4 ?
    C7 C6 H6 . . 118.4 ?
    C8 C7 C6 . . 116.3(3) ?
    C8 C7 H7 . . 121.9 ?
    C6 C7 H7 . . 121.9 ?
    N4 C8 C7 . . 122.8(3) ?
    N4 C8 H8 . . 118.6 ?
    C7 C8 H8 . . 118.6 ?
loop_
    _geom_torsion_atom_site_label_1
    _geom_torsion_atom_site_label_2
    _geom_torsion_atom_site_label_3
    _geom_torsion_atom_site_label_4
    _geom_torsion_site_symmetry_1
    _geom_torsion_site_symmetry_2
    _geom_torsion_site_symmetry_3
    _geom_torsion_site_symmetry_4
    _geom_torsion
    _geom_torsion_publ_flag
    O7 Cd1 N1 C4 . . . . 178.2(2) ?
    O8 Cd1 N1 C4 . . . . 15.4(3) ?
    N4 Cd1 N1 C4 . . . . -66.0(5) ?
    O4 Cd1 N1 C4 . . . . 89.7(3) ?
    O2 Cd1 N1 C4 . . . . -61.7(2) ?
    O1 Cd1 N1 C4 . . . . -111.3(2) ?
    O7 Cd1 N1 C1 . . . . 5.2(3) ?
    O8 Cd1 N1 C1 . . . . -157.6(3) ?
    N4 Cd1 N1 C1 . . . . 121.0(3) ?
    O4 Cd1 N1 C1 . . . . -83.3(3) ?
    O2 Cd1 N1 C1 . . . . 125.4(3) ?
    O1 Cd1 N1 C1 . . . . 75.8(3) ?
    O7 Cd1 N4 C8 . . . . -32.6(2) ?
    O8 Cd1 N4 C8 . . . . 129.0(2) ?
    N1 Cd1 N4 C8 . . . . -149.4(3) ?
    O4 Cd1 N4 C8 . . . . 53.4(2) ?
    O2 Cd1 N4 C8 . . . . -153.7(2) ?
    O1 Cd1 N4 C8 . . . . -104.5(2) ?
    O7 Cd1 N4 C5 . . . . 146.7(3) ?
    O8 Cd1 N4 C5 . . . . -51.7(3) ?
    N1 Cd1 N4 C5 . . . . 29.8(5) ?
    O4 Cd1 N4 C5 . . . . -127.3(3) ?
    O2 Cd1 N4 C5 . . . . 25.6(3) ?
    O1 Cd1 N4 C5 . . . . 74.7(3) ?
    O3 N7 O1 Cd1 . . . . 173.5(3) ?
    O2 N7 O1 Cd1 . . . . -5.5(3) ?
    O7 Cd1 O1 N7 . . . . -178.1(2) ?
    O8 Cd1 O1 N7 . . . . -2.6(2) ?
    N1 Cd1 O1 N7 . . . . 81.30(19) ?
    N4 Cd1 O1 N7 . . . . -87.48(19) ?
    O4 Cd1 O1 N7 . . . . -153.7(2) ?
    O2 Cd1 O1 N7 . . . . 3.13(17) ?
    O1 N7 O2 Cd1 . . . . 5.8(3) ?
    O3 N7 O2 Cd1 . . . . -173.2(3) ?
    O7 Cd1 O2 N7 . . . . -4.5(2) ?
    O8 Cd1 O2 N7 . . . . 172.1(2) ?
    N1 Cd1 O2 N7 . . . . -95.49(19) ?
    N4 Cd1 O2 N7 . . . . 83.32(19) ?
    O4 Cd1 O2 N7 . . . . 156.87(19) ?
    O1 Cd1 O2 N7 . . . . -3.15(17) ?
    O6 N8 O4 Cd1 . . . . -175.1(2) ?
    O5 N8 O4 Cd1 . . . . 5.9(3) ?
    O7 Cd1 O4 N8 . . . . -65.67(19) ?
    O8 Cd1 O4 N8 . . . . 114.8(2) ?
    N1 Cd1 O4 N8 . . . . 31.1(2) ?
    N4 Cd1 O4 N8 . . . . -155.4(2) ?
    O2 Cd1 O4 N8 . . . . 130.22(19) ?
    O1 Cd1 O4 N8 . . . . -88.9(3) ?
    C2 N2 C1 N3 . . . . -178.9(3) ?
    C2 N2 C1 N1 . . . . 1.2(5) ?
    C4 N1 C1 N3 . . . . 177.6(3) ?
    Cd1 N1 C1 N3 . . . . -9.4(4) ?
    C4 N1 C1 N2 . . . . -2.4(5) ?
    Cd1 N1 C1 N2 . . . . 170.6(2) ?
    C1 N2 C2 C3 . . . . 0.9(6) ?
    N2 C2 C3 C4 . . . . -1.5(6) ?
    C1 N1 C4 C3 . . . . 1.7(5) ?
    Cd1 N1 C4 C3 . . . . -172.0(3) ?
    C2 C3 C4 N1 . . . . 0.1(6) ?
    C6 N5 C5 N6 . . . . 179.7(4) ?
    C6 N5 C5 N4 . . . . -0.3(5) ?
    C8 N4 C5 N5 . . . . 1.3(5) ?
    Cd1 N4 C5 N5 . . . . -177.9(2) ?
    C8 N4 C5 N6 . . . . -178.6(3) ?
    Cd1 N4 C5 N6 . . . . 2.1(5) ?
    C5 N5 C6 C7 . . . . -1.0(6) ?
    N5 C6 C7 C8 . . . . 1.0(6) ?
    C5 N4 C8 C7 . . . . -1.2(5) ?
    Cd1 N4 C8 C7 . . . . 178.1(3) ?
    C6 C7 C8 N4 . . . . 0.1(6) ?
loop_
    _geom_hbond_atom_site_label_D
    _geom_hbond_atom_site_label_H
    _geom_hbond_atom_site_label_A
    _geom_hbond_site_symmetry_A
    _geom_hbond_distance_DH
    _geom_hbond_distance_HA
    _geom_hbond_distance_DA
    _geom_hbond_angle_DHA
    N3 H3A O5 3_555 0.86 2.29 3.105(4) 158
    N3 H3B O7 . 0.86 2.10 2.945(4) 167
    N6 H6A N5 3_656 0.86 2.20 3.054(4) 170
    N6 H6B O2 . 0.86 2.19 2.931(4) 144
    N6 H6B O3 2_655 0.86 2.52 3.171(4) 133
    O7 H7A O9 3_566 0.85 1.94 2.787(3) 178
    O7 H7B O9 4_565 0.85 1.87 2.724(3) 178
    O8 H8A O3 1_565 0.85 1.97 2.820(3) 176
    O8 H8B O3 2_655 0.85 2.09 2.936(3) 176
    O9 H9A O5 3_566 0.85 2.44 3.255(3) 162
    O9 H9A O7 3_566 0.85 2.28 2.787(3) 119
    O9 H9B O6 4_576 0.85 1.99 2.809(4) 161
