# Supplementary material for: Bis(2-amino­pyrimidine-κN 1)diaqua­dinitrato-κO;κ2 O,O′-cadmium(II) monohydrate
Source: Acta Crystallogr Sect E Struct Rep Online. 2008 Mar 14;64(Pt 4):m537. doi: 10.1107/S1600536808006521 (PMC2960974; doi:10.1107/S1600536808006521)
Supplement: Supplementary file 2 [file e-64-0m537-Isup2.hkl]

# 
# h,k,l, Fc-squared, Fo-squared, sigma(Fo-squared) and status flag 
# 
data_I
_shelx_title ' 070522a in P2(1)/c' 
_shelx_refln_list_code          4 
_shelx_F_calc_maximum      301.94 
_exptl_crystal_F_000       960.00 
_reflns_d_resolution_high  0.7825 
 
loop_ 
 _symmetry_equiv_pos_as_xyz 
 'x, y, z' 
 '-x, y+1/2, -z+1/2' 
 '-x, -y, -z' 
 'x, -y-1/2, z-1/2' 
 
_cell_length_a    13.4513 
_cell_length_b     7.8692 
_cell_length_c    16.6992 
_cell_angle_alpha  90.000 
_cell_angle_beta  101.330 
_cell_angle_gamma  90.000 
 
_shelx_F_squared_multiplier     1.000 
 
loop_ 
 _refln_index_h 
 _refln_index_k 
 _refln_index_l 
 _refln_F_squared_calc 
 _refln_F_squared_meas 
 _refln_F_squared_sigma 
 _refln_observed_status 
   1   0   0      241.95      201.89      6.64 o 
   2   0   0    65685.12    56791.19   1060.72 o 
   3   0   0     1450.80     1130.20     24.55 o 
   4   0   0      954.49      712.53     42.94 o 
   5   0   0       27.27        4.39      5.15 o 
   6   0   0    48830.29    51067.79   1140.37 o 
   7   0   0     2273.60     2377.58     50.71 o 
   8   0   0    11766.82    12660.04    235.43 o 
   9   0   0      990.05     1028.54     37.08 o 
  10   0   0     8747.23     9334.36    220.80 o 
  11   0   0     3698.71     3956.66    106.14 o 
  12   0   0     5937.16     6335.31    160.54 o 
  13   0   0      466.13      449.68     29.30 o 
  14   0   0     2372.52     2488.20     80.10 o 
  15   0   0      161.36      183.55     34.58 o 
  16   0   0     1857.10     2136.59    105.44 o 
   1   1   0      854.22      873.27     33.57 o 
   2   1   0     1025.73     1055.54     17.51 o 
   3   1   0     1011.83     1127.68     19.19 o 
   4   1   0      289.02      285.66     12.04 o 
   5   1   0      725.58      818.21     20.30 o 
   6   1   0        8.80       30.50      9.39 o 
   7   1   0      115.95       79.45      7.55 o 
   8   1   0       48.01       37.06      5.94 o 
   9   1   0     1578.35     1684.53     32.47 o 
  10   1   0       12.74       12.38      7.22 o 
  11   1   0      261.36      301.03     16.20 o 
  12   1   0       23.25       19.71     10.00 o 
  13   1   0      424.35      461.47     21.50 o 
  14   1   0      291.40      310.10     21.66 o 
  15   1   0      395.89      371.51     24.56 o 
  16   1   0       67.73       32.28     15.18 o 
   1   2   0     1245.85     1223.27     23.74 o 
   2   2   0    39613.83    44086.28   1059.36 o 
   3   2   0      349.57      433.99     10.67 o 
   4   2   0    33137.77    33657.38    609.85 o 
   5   2   0      158.38      176.74      7.45 o 
   6   2   0    11632.28    12738.08    182.65 o 
   7   2   0      211.51      228.44      9.50 o 
   8   2   0     3711.54     3954.23     63.60 o 
   9   2   0      135.85      160.98      9.96 o 
  10   2   0     8797.54     9413.80    197.70 o 
  11   2   0       59.08       72.84     15.74 o 
  12   2   0     4177.90     4488.97    140.30 o 
  13   2   0      203.27      212.87     21.31 o 
  14   2   0     1519.44     1637.28     49.23 o 
  15   2   0        2.14       -1.91     12.47 o 
  16   2   0     1393.88     1440.41     48.62 o 
   1   3   0     4802.53     4479.10     77.40 o 
   2   3   0     1732.26     1730.85     33.63 o 
   3   3   0    23878.60    25152.16    830.26 o 
   4   3   0      402.38      460.74     16.01 o 
   5   3   0     3274.56     3401.43     48.88 o 
   6   3   0       10.67       17.38      3.53 o 
   7   3   0     1671.55     1609.74     30.73 o 
   8   3   0       30.40       33.12      6.57 o 
   9   3   0     9281.88     9798.56    239.23 o 
  10   3   0        4.77       11.71      8.34 o 
  11   3   0     2860.55     2889.67     97.94 o 
  12   3   0       17.41       16.74     11.82 o 
  13   3   0      751.63      718.19     30.22 o 
  14   3   0        7.30       -1.03     11.78 o 
  15   3   0     1003.77     1055.69     40.17 o 
  16   3   0      125.33      121.05     19.80 o 
   0   4   0    14959.88    16327.64    377.96 o 
   1   4   0     1646.09     1662.52     48.35 o 
   2   4   0    15193.72    15976.85    552.66 o 
   3   4   0     1927.88     1973.55     42.42 o 
   4   4   0     6263.10     6509.82    145.99 o 
   5   4   0       13.52       11.27      4.41 o 
   6   4   0     1423.73     1515.31     33.05 o 
   7   4   0      112.25      112.73      8.64 o 
   8   4   0     5702.34     6011.35    102.96 o 
   9   4   0      184.39      250.13     59.56 o 
  10   4   0     5317.24     5473.61    184.57 o 
  11   4   0      489.21      524.46     21.49 o 
  12   4   0      518.12      558.89     25.86 o 
  13   4   0        0.25        0.48     11.60 o 
  14   4   0      350.13      317.26     30.01 o 
  15   4   0       53.83       36.35     26.28 o 
   1   5   0    15656.16    16917.97    322.08 o 
   2   5   0       48.69       62.71      8.40 o 
   3   5   0     3235.37     3458.14     65.59 o 
   4   5   0      141.04      111.74     11.98 o 
   5   5   0     5942.81     6403.31    181.35 o 
   6   5   0      751.27      769.54     27.55 o 
   7   5   0     5186.37     5132.72    197.11 o 
   8   5   0        0.12        3.66     23.05 o 
   9   5   0     4808.24     4776.83    223.69 o 
  10   5   0       60.14       57.69     17.96 o 
  11   5   0     3244.90     3174.77    184.10 o 
  12   5   0       75.28       79.05     21.06 o 
  13   5   0     1437.88     1441.22     89.71 o 
  14   5   0        5.47      -11.20     23.96 o 
   0   6   0      403.94      460.40     27.16 o 
   1   6   0        0.29       -8.79      7.85 o 
   2   6   0      433.88      478.30     33.84 o 
   3   6   0       96.91       87.04     11.05 o 
   4   6   0      444.59      462.30     18.69 o 
   5   6   0      513.88      492.80     23.07 o 
   6   6   0      319.10      297.46     25.81 o 
   7   6   0      103.99       82.07     32.22 o 
   8   6   0      492.26      537.20     34.88 o 
   9   6   0        0.68       -2.35     15.64 o 
  10   6   0      472.19      422.42     31.67 o 
  11   6   0        0.15      -22.81     15.90 o 
  12   6   0      100.83      101.66     22.52 o 
  13   6   0        6.65       10.81     18.35 o 
   1   7   0     7471.80     8041.12    188.17 o 
   2   7   0      286.61      316.60     17.49 o 
   3   7   0     2687.19     2752.79    115.04 o 
   4   7   0        1.50       -0.78     12.71 o 
   5   7   0     3749.48     3822.77    226.20 o 
   6   7   0       57.72       61.13     18.73 o 
   7   7   0     2422.58     2517.69    188.56 o 
   8   7   0       99.39       93.79     21.83 o 
   9   7   0     1608.96     1577.47     63.78 o 
  10   7   0        0.49      -16.91     15.43 o 
  11   7   0     2180.85     2074.25    166.97 o 
  12   7   0        0.77      -10.99     19.23 o 
   0   8   0      320.19      319.68     27.21 o 
   1   8   0      119.85       69.42     13.41 o 
   2   8   0      372.42      393.12     24.83 o 
   3   8   0      212.86      197.66     26.65 o 
   4   8   0      219.21      220.53     43.53 o 
   5   8   0       17.10       -3.65     15.65 o 
   6   8   0       25.10       18.55     16.63 o 
   7   8   0        1.02      -15.01     16.63 o 
   8   8   0       15.30       29.92     18.76 o 
   9   8   0        7.48       13.55     19.93 o 
  10   8   0       32.03       38.71     21.58 o 
   1   9   0     2062.88     2229.98     79.83 o 
   2   9   0       23.96       26.93     20.88 o 
   3   9   0     1373.60     1353.23    192.33 o 
   4   9   0        1.01      -13.23     16.62 o 
   5   9   0     1175.74     1200.17     89.10 o 
   6   9   0       83.68       62.56     23.32 o 
   7   9   0      999.74     1011.13     84.46 o 
   0  10   0      515.49      482.44     55.82 o 
   1  10   0        0.54       10.81     33.01 o 
 -16   1   1       20.66       41.25     19.29 o 
 -15   1   1     2173.40     2237.32     61.28 o 
 -14   1   1        1.06        7.52     11.48 o 
 -13   1   1     5531.99     5879.11    107.56 o 
 -12   1   1      379.08      374.95     17.82 o 
 -11   1   1     6679.10     7256.23    125.58 o 
 -10   1   1       32.51       19.12      7.35 o 
  -9   1   1    12413.73    13283.36    192.14 o 
  -8   1   1      125.75      134.19      9.62 o 
  -7   1   1    20279.99    21446.46    470.09 o 
  -6   1   1     3363.37     3413.04     53.61 o 
  -5   1   1    13541.53    13728.73    259.34 o 
  -4   1   1       51.08       54.73      5.16 o 
  -3   1   1    24928.94    24426.54    642.41 o 
  -2   1   1     7205.18     7145.26    256.59 o 
  -1   1   1    41954.51    29294.77   2245.11 o 
   0   1   1     1733.00     1690.88     29.18 o 
   1   1   1    26881.78    23390.17   1436.87 o 
   2   1   1     2865.52     2785.70     38.19 o 
   3   1   1    25904.36    26309.75    470.15 o 
   4   1   1     4296.95     4291.13     64.18 o 
   5   1   1    13909.59    15522.66    289.37 o 
   6   1   1     1674.87     1843.08     32.09 o 
   7   1   1    12036.78    12582.14    201.09 o 
   8   1   1     3794.42     3921.06     63.01 o 
   9   1   1     6653.73     7178.94    109.16 o 
  10   1   1       33.33       52.97      9.34 o 
  11   1   1     3540.20     3933.04     75.51 o 
  12   1   1       99.11      103.50     13.10 o 
  13   1   1     3807.62     3956.07     78.96 o 
  14   1   1      736.13      848.97     29.57 o 
  15   1   1     2370.18     2428.10     66.25 o 
  16   1   1      167.77      158.49     20.40 o 
 -16   2   1      724.92      726.41     33.11 o 
 -15   2   1       10.08       -5.70     12.84 o 
 -14   2   1      319.77      364.05     22.91 o 
 -13   2   1       15.46       21.03     12.74 o 
 -12   2   1     1288.06     1321.03     40.17 o 
 -11   2   1      402.11      386.78     18.76 o 
 -10   2   1     3563.08     3535.39     61.43 o 
  -9   2   1     1334.33     1362.90     27.87 o 
  -8   2   1      981.83     1014.01     29.08 o 
  -7   2   1       78.40       71.51      9.37 o 
  -6   2   1     2891.27     3120.62     49.84 o 
  -5   2   1       78.08       51.53      4.76 o 
  -4   2   1     7524.40     6923.35    129.79 o 
  -3   2   1     1866.43     1555.92     28.09 o 
  -2   2   1        4.91       21.99      4.02 o 
  -1   2   1     1155.35     1213.97     23.35 o 
   0   2   1     8130.27     8192.58    210.28 o 
   1   2   1     5901.72     6123.48     89.45 o 
   2   2   1    29688.10    29695.57    580.27 o 
   3   2   1        3.99       51.52     10.47 o 
   4   2   1    10864.83    10780.76    141.19 o 
   5   2   1      525.97      404.85     14.24 o 
   6   2   1     2627.42     2936.10     43.16 o 
   7   2   1      443.40      470.75     13.73 o 
   8   2   1     1181.12     1256.95     37.08 o 
   9   2   1      684.88      684.33     18.80 o 
  10   2   1     1534.96     1538.75     32.47 o 
  11   2   1      438.63      512.78     20.45 o 
  12   2   1      135.27      118.84     13.85 o 
  13   2   1        2.27        1.36     11.56 o 
  14   2   1       26.01       20.04     13.08 o 
  15   2   1       15.73       15.93     13.47 o 
  16   2   1      617.41      614.34     32.05 o 
 -16   3   1        7.63        6.13     14.47 o 
 -15   3   1     1206.36     1289.89     44.00 o 
 -14   3   1       17.44       10.72     11.87 o 
 -13   3   1     1914.93     1886.53     52.79 o 
 -12   3   1      669.39      642.32     27.18 o 
 -11   3   1     5413.33     5476.89    141.26 o 
 -10   3   1      382.25      366.39     16.58 o 
  -9   3   1     6204.69     6359.74    171.98 o 
  -8   3   1      337.47      329.88     13.95 o 
  -7   3   1     3094.87     3119.45     68.55 o 
  -6   3   1      491.50      525.31     11.48 o 
  -5   3   1     8156.39     8378.72    111.33 o 
  -4   3   1     2327.82     2419.93     35.49 o 
  -3   3   1    12404.46    12292.01    320.77 o 
  -2   3   1     1275.73     1151.37     24.15 o 
  -1   3   1    21083.96    20744.91   1720.22 o 
   0   3   1      648.49      671.74     24.57 o 
   1   3   1    27212.79    27549.64   1981.88 o 
   2   3   1     5710.29     5825.15     86.50 o 
   3   3   1    13963.80    14459.96    207.48 o 
   4   3   1     2383.12     2588.59     42.12 o 
   5   3   1     6704.32     6932.43    103.56 o 
   6   3   1      117.52      100.49      9.71 o 
   7   3   1     5494.51     5851.69    112.27 o 
   8   3   1     1479.47     1552.88     31.34 o 
   9   3   1     6079.64     6396.33    127.58 o 
  10   3   1        3.99        9.19     12.29 o 
  11   3   1     3237.99     3452.50    118.74 o 
  12   3   1        1.09       -6.43     10.80 o 
  13   3   1     1048.57     1053.98     40.13 o 
  14   3   1      372.33      330.18     22.98 o 
  15   3   1      901.31      898.94     37.40 o 
 -15   4   1        3.80       -7.47     16.45 o 
 -14   4   1     2404.20     2382.00     65.12 o 
 -13   4   1       83.65       87.28     15.39 o 
 -12   4   1     3773.09     3841.44    110.76 o 
 -11   4   1        5.84       23.74      9.82 o 
 -10   4   1     4137.32     4164.55    124.87 o 
  -9   4   1      412.49      390.77     20.02 o 
  -8   4   1     4050.89     4315.02     94.13 o 
  -7   4   1     2330.36     2461.90     45.90 o 
  -6   4   1     2576.96     2570.34     43.75 o 
  -5   4   1      863.22      888.75     17.15 o 
  -4   4   1     4552.39     4521.17     99.03 o 
  -3   4   1     1723.78     1758.56     35.89 o 
  -2   4   1     5942.50     5988.42    219.38 o 
  -1   4   1        2.13        3.34      4.79 o 
   0   4   1    10340.42    10834.89    180.33 o 
   1   4   1      584.54      699.80     18.97 o 
   2   4   1    17873.52    19076.53    341.78 o 
   3   4   1     1468.87     1488.32     27.15 o 
   4   4   1     5878.35     6207.84     94.13 o 
   5   4   1     1276.84     1330.54     25.90 o 
   6   4   1     4275.97     4687.15     87.09 o 
   7   4   1      188.27      166.56     11.64 o 
   8   4   1     1871.27     2060.50     52.38 o 
   9   4   1     1412.24     1548.21     37.27 o 
  10   4   1      614.56      682.22     78.43 o 
  11   4   1      955.15      925.40     33.70 o 
  12   4   1     1746.73     1804.25     51.74 o 
  13   4   1      153.17      146.10     35.23 o 
  14   4   1     1023.02     1013.17     73.86 o 
  15   4   1      173.06      239.45     44.82 o 
 -14   5   1      110.81       54.94     30.45 o 
 -13   5   1      356.19      326.43     44.66 o 
 -12   5   1        0.26        8.72     16.32 o 
 -11   5   1     1176.09     1062.94     47.73 o 
 -10   5   1      143.18      141.02     32.86 o 
  -9   5   1      370.86      367.59     35.17 o 
  -8   5   1      110.93      125.03     19.83 o 
  -7   5   1      201.17      206.44     22.18 o 
  -6   5   1       43.02       54.78     10.20 o 
  -5   5   1     1855.92     1844.32     47.27 o 
  -4   5   1       36.40       43.33      8.03 o 
  -3   5   1      721.89      792.71     35.74 o 
  -2   5   1      656.96      655.84     19.69 o 
  -1   5   1      963.59      958.72     28.85 o 
   0   5   1      302.55      343.81     19.18 o 
   1   5   1      519.65      595.58     21.14 o 
   2   5   1      163.48      154.11     15.23 o 
   3   5   1      979.21      974.20     25.79 o 
   4   5   1     1157.10     1240.38     33.87 o 
   5   5   1     3289.75     3342.72     64.86 o 
   6   5   1      499.93      465.73     21.69 o 
   7   5   1     1641.59     1771.14     48.36 o 
   8   5   1      204.16      169.39     21.88 o 
   9   5   1      735.25      745.48     72.74 o 
  10   5   1      470.40      439.30     30.86 o 
  11   5   1      174.09      183.52     37.80 o 
  12   5   1      150.74      172.28     25.64 o 
  13   5   1       60.96       42.81     28.76 o 
  14   5   1       33.67       -8.91     25.00 o 
 -13   6   1       86.62       78.22     47.63 o 
 -12   6   1     1668.61     1652.98     76.09 o 
 -11   6   1      205.80      193.35     26.92 o 
 -10   6   1     2503.49     2504.10    119.55 o 
  -9   6   1      154.48      176.58     24.58 o 
  -8   6   1     8002.86     8088.50    341.54 o 
  -7   6   1      575.32      546.48     32.93 o 
  -6   6   1     4959.14     5028.18    356.66 o 
  -5   6   1        3.03       -2.72     17.08 o 
  -4   6   1     3501.12     3462.45    133.06 o 
  -3   6   1      111.30      100.92     12.79 o 
  -2   6   1     8008.71     8308.90    200.23 o 
  -1   6   1     1383.13     1393.35     53.01 o 
   0   6   1     8894.59     9617.50    165.92 o 
   1   6   1       67.65       60.89     11.37 o 
   2   6   1     9256.28     9964.08    226.92 o 
   3   6   1       62.39       63.79     10.36 o 
   4   6   1     4723.49     4992.32    211.17 o 
   5   6   1      485.28      522.52     24.04 o 
   6   6   1     4544.37     4678.66    123.49 o 
   7   6   1      961.19      950.73     44.13 o 
   8   6   1     3472.48     3623.97    109.26 o 
   9   6   1      366.14      359.90     47.51 o 
  10   6   1      978.03     1018.26     48.59 o 
  11   6   1       68.83       66.82     20.80 o 
  12   6   1     1057.09     1048.38     85.62 o 
  13   6   1      149.03      156.72     26.88 o 
 -12   7   1       10.44        7.89     18.81 o 
 -11   7   1       18.19       60.60     21.79 o 
 -10   7   1       18.99       10.71     17.21 o 
  -9   7   1        2.07        9.72     17.43 o 
  -8   7   1      235.55      201.18     26.91 o 
  -7   7   1      220.46      221.85     28.24 o 
  -6   7   1        1.74      -13.77     13.80 o 
  -5   7   1       68.30       96.96     19.54 o 
  -4   7   1       82.49       73.40     27.61 o 
  -3   7   1       10.23       13.55     11.75 o 
  -2   7   1      567.67      522.29     21.29 o 
  -1   7   1       61.43       78.63     16.36 o 
   0   7   1       68.67       69.64     12.19 o 
   1   7   1       20.14       23.46     11.79 o 
   2   7   1      634.74      655.85     24.29 o 
   3   7   1        0.01        2.00     14.40 o 
   4   7   1      453.12      447.52     48.45 o 
   5   7   1       11.87       41.18     23.09 o 
   6   7   1       28.82       21.94     16.69 o 
   7   7   1      156.73      139.64     23.88 o 
   8   7   1      145.22      102.61     22.47 o 
   9   7   1      169.92      154.99     25.86 o 
  10   7   1       16.82        6.96     18.80 o 
  11   7   1       17.44       45.44     21.59 o 
 -10   8   1     1692.65     1613.12    148.00 o 
  -9   8   1        5.43        6.98     18.47 o 
  -8   8   1     1571.54     1450.77     61.98 o 
  -7   8   1        1.01        0.67     16.39 o 
  -6   8   1     1656.71     1637.80    123.50 o 
  -5   8   1      177.08      190.45     27.71 o 
  -4   8   1     4409.92     4327.28    527.20 o 
  -3   8   1      130.26      150.30     24.49 o 
  -2   8   1     2840.37     2803.56    109.22 o 
  -1   8   1       38.51       22.49     13.45 o 
   0   8   1     1190.61     1146.51     34.27 o 
   1   8   1      268.25      282.83     19.17 o 
   2   8   1     3133.84     3254.33    142.27 o 
   3   8   1      628.83      625.43     37.27 o 
   4   8   1     2125.57     2225.46    180.00 o 
   5   8   1        3.41        2.66     16.62 o 
   6   8   1      741.94      752.36     42.78 o 
   7   8   1       84.85       95.14     24.07 o 
   8   8   1      926.37      946.91     49.88 o 
   9   8   1      196.93      219.49     40.84 o 
  10   8   1      936.15      892.69    119.65 o 
  -7   9   1      301.17      315.86     35.14 o 
  -6   9   1        1.03      -15.67     17.72 o 
  -5   9   1      463.92      495.13     58.72 o 
  -4   9   1        4.61        5.80     17.90 o 
  -3   9   1      344.64      353.33     49.73 o 
  -2   9   1       99.47       94.19     23.10 o 
  -1   9   1      192.48      237.66     23.47 o 
   0   9   1        5.90       34.64     21.94 o 
   1   9   1      759.78      810.15     46.31 o 
   2   9   1        8.53       -2.06     15.92 o 
   3   9   1      634.31      678.76     79.89 o 
   4   9   1       56.43       40.25     20.46 o 
   5   9   1      179.02      253.17     38.36 o 
   6   9   1        0.67      -25.12     16.75 o 
   7   9   1      101.61      141.43     48.38 o 
  -1  10   1       12.49        2.35     29.49 o 
   0  10   1      978.05     1064.52     54.16 o 
   1  10   1      132.63      145.46     42.57 o 
 -17   0   2      159.94      207.66     36.93 o 
 -16   0   2     1741.46     1725.29     88.59 o 
 -15   0   2      181.57      151.53     31.04 o 
 -14   0   2     2975.59     3083.48    125.63 o 
 -13   0   2      337.49      390.21     26.51 o 
 -12   0   2     7651.01     7883.56    192.91 o 
 -11   0   2      210.06      230.20     19.36 o 
 -10   0   2     5634.21     5741.61    141.93 o 
  -9   0   2     6637.01     7023.39    167.92 o 
  -8   0   2    10422.77    10644.70    199.03 o 
  -7   0   2    20831.09    21483.44    419.44 o 
  -6   0   2    34622.88    34860.63   1369.07 o 
  -5   0   2     3172.61     3796.97     73.25 o 
  -4   0   2      421.89      310.74     20.04 o 
  -3   0   2       90.77       82.16      7.35 o 
  -2   0   2    12839.03    12434.91    283.39 o 
  -1   0   2    11890.13    11011.02    358.80 o 
   0   0   2    30526.30    24311.91    785.24 o 
   2   0   2      470.30      310.14     16.46 o 
   3   0   2      312.01      206.47      9.79 o 
   4   0   2    26459.93    26202.19    621.18 o 
   5   0   2    11898.67    11545.82    261.45 o 
   6   0   2    27646.61    28570.13    879.05 o 
   7   0   2    11062.29    11826.91    270.90 o 
   8   0   2     4905.80     5280.66    130.67 o 
   9   0   2      600.09      644.53     28.95 o 
  10   0   2     3653.77     4219.48    111.79 o 
  11   0   2     3763.70     4348.31    116.69 o 
  12   0   2     3072.22     3081.84     90.83 o 
  13   0   2     6130.55     6756.02    174.14 o 
  14   0   2     1338.58     1383.14     55.60 o 
  15   0   2     1178.90     1190.14     53.23 o 
  16   0   2      702.02      781.68     43.80 o 
 -17   1   2       37.78       40.62     26.90 o 
 -16   1   2        6.77       29.78     16.95 o 
 -15   1   2      698.52      710.60     31.11 o 
 -14   1   2        9.43        1.75     11.77 o 
 -13   1   2      466.03      485.94     24.27 o 
 -12   1   2        0.19        3.47      8.64 o 
 -11   1   2       11.23       -8.00      8.01 o 
 -10   1   2        5.20        0.17      6.39 o 
  -9   1   2     1154.04     1197.19     24.89 o 
  -8   1   2        0.54       -1.22      6.45 o 
  -7   1   2      587.07      572.62     14.34 o 
  -6   1   2      511.03      438.37     11.31 o 
  -5   1   2      956.67     1113.91     21.05 o 
  -4   1   2     2616.11     2841.18     44.92 o 
  -3   1   2     4941.44     5156.08    116.31 o 
  -2   1   2     4355.14     4058.29     92.11 o 
  -1   1   2     3310.91     3138.78    131.32 o 
   0   1   2     3434.83     3448.50     83.27 o 
   1   1   2     1135.27     1240.46     40.16 o 
   2   1   2     2452.61     2708.20     74.46 o 
   3   1   2     2188.71     2139.48     38.07 o 
   4   1   2     1509.65     1368.80     28.70 o 
   5   1   2       70.45       66.68      5.51 o 
   6   1   2      326.80      347.91     10.88 o 
   7   1   2      146.83      197.23      9.12 o 
   8   1   2      172.57      161.84      9.15 o 
   9   1   2      353.67      370.27     13.41 o 
  10   1   2      275.79      305.49     15.65 o 
  11   1   2       11.83       20.20      9.37 o 
  12   1   2      144.48      154.86     15.21 o 
  13   1   2       57.98       65.96     13.01 o 
  14   1   2      312.02      326.88     20.29 o 
  15   1   2      206.18      242.15     20.22 o 
  16   1   2       89.43       66.15     17.81 o 
 -16   2   2      974.40     1004.65     38.89 o 
 -15   2   2      225.52      265.20     22.01 o 
 -14   2   2     2264.63     2249.21     59.91 o 
 -13   2   2      174.58      187.47     18.19 o 
 -12   2   2     7876.62     8237.01    163.13 o 
 -11   2   2        2.67      -13.04      8.69 o 
 -10   2   2     3877.66     3908.09     64.33 o 
  -9   2   2       54.56       65.97      8.29 o 
  -8   2   2     2455.85     2607.04     44.25 o 
  -7   2   2     3669.20     3994.04     62.46 o 
  -6   2   2    22017.11    22791.86    612.15 o 
  -5   2   2    13562.66    13876.67    348.77 o 
  -4   2   2    12463.37    12055.34    202.39 o 
  -3   2   2     1110.00      960.53     16.89 o 
  -2   2   2     1925.09     1905.12     53.25 o 
  -1   2   2     7023.89     7107.27    214.61 o 
   0   2   2     1895.63     2037.83     64.43 o 
   1   2   2     2839.33     2677.02     53.01 o 
   2   2   2       66.26       74.74      4.01 o 
   3   2   2    16123.27    16267.74    484.87 o 
   4   2   2    24828.61    26197.09    421.06 o 
   5   2   2     3386.72     3480.53     49.79 o 
   6   2   2     9752.15    10390.96    137.98 o 
   7   2   2     1681.10     1688.08     28.17 o 
   8   2   2     2041.24     2192.47     40.02 o 
   9   2   2     6103.71     6486.76    101.09 o 
  10   2   2      504.45      500.60     22.20 o 
  11   2   2     6826.63     7324.59    159.34 o 
  12   2   2      920.17      996.18     30.55 o 
  13   2   2     2495.54     2706.91     82.20 o 
  14   2   2     2070.56     2248.91    101.85 o 
  15   2   2      646.21      735.35     33.75 o 
  16   2   2      743.39      637.72     32.70 o 
 -16   3   2      206.04      192.24     21.47 o 
 -15   3   2      737.32      769.24     32.98 o 
 -14   3   2      146.12      139.59     17.56 o 
 -13   3   2      658.78      568.87     26.58 o 
 -12   3   2      181.86      187.14     17.54 o 
 -11   3   2     1960.10     2000.47     54.06 o 
 -10   3   2      727.72      696.28     22.27 o 
  -9   3   2     3253.93     3385.50     63.85 o 
  -8   3   2       96.71      127.64     19.30 o 
  -7   3   2     2614.21     2414.65     41.28 o 
  -6   3   2     1514.40     1469.58     27.03 o 
  -5   3   2     7292.72     7402.31    111.86 o 
  -4   3   2     5753.60     5786.03     86.38 o 
  -3   3   2    15570.07    15965.95    625.56 o 
  -2   3   2       76.24       57.39      5.20 o 
  -1   3   2     1740.83     1679.05     81.53 o 
   0   3   2      206.22      203.51     12.99 o 
   1   3   2     3830.17     3585.09     63.52 o 
   2   3   2     5522.20     5550.03    115.34 o 
   3   3   2    24312.29    24464.73    717.89 o 
   4   3   2     5018.24     5071.49     77.23 o 
   5   3   2     3543.56     3804.11     60.22 o 
   6   3   2      428.83      457.00     12.70 o 
   7   3   2     1375.77     1341.63     31.06 o 
   8   3   2     1332.33     1449.63     33.80 o 
   9   3   2     1756.16     1907.40     43.11 o 
  10   3   2     2092.73     2172.49     46.23 o 
  11   3   2       24.39       35.55      9.74 o 
  12   3   2      120.87       88.84     22.19 o 
  13   3   2      420.64      444.61     30.99 o 
  14   3   2       37.84       63.93     19.98 o 
  15   3   2      730.49      740.71     46.64 o 
 -15   4   2       32.88       40.70     14.89 o 
 -14   4   2      949.34      891.33     34.64 o 
 -13   4   2       20.37        7.31     11.43 o 
 -12   4   2      790.01      835.41     26.99 o 
 -11   4   2      431.12      437.53     19.17 o 
 -10   4   2      686.16      656.53     22.70 o 
  -9   4   2      348.24      319.38     15.57 o 
  -8   4   2     3215.89     3096.69     59.50 o 
  -7   4   2      515.49      528.29     17.39 o 
  -6   4   2     2286.15     2279.52     39.39 o 
  -5   4   2      949.02      866.03     16.76 o 
  -4   4   2     1956.91     2140.48     42.27 o 
  -3   4   2      306.68      292.64     11.49 o 
  -2   4   2     8799.81     9254.43    530.02 o 
  -1   4   2      645.88      690.44     24.39 o 
   0   4   2      573.16      529.84     16.09 o 
   1   4   2     1713.17     1801.14     43.40 o 
   2   4   2     2479.86     2310.74     45.54 o 
   3   4   2     3101.34     2975.32     53.84 o 
   4   4   2     4197.82     4326.76     67.92 o 
   5   4   2     2401.74     2532.88     43.32 o 
   6   4   2       58.48      190.46     92.31 o 
   7   4   2     1061.77     1059.05     36.96 o 
   8   4   2     2561.85     2726.74     61.67 o 
   9   4   2     1019.31     1053.48     29.34 o 
  10   4   2     1021.84     1030.88     45.87 o 
  11   4   2      720.21      678.74     52.05 o 
  12   4   2        3.03       -7.20     14.12 o 
  13   4   2      516.22      521.37     51.21 o 
  14   4   2      757.40      726.33     62.43 o 
  15   4   2      546.62      589.66     58.92 o 
 -14   5   2      165.47      182.16     25.83 o 
 -13   5   2     1528.61     1526.44     59.12 o 
 -12   5   2        1.58        0.48     11.39 o 
 -11   5   2     3369.43     3169.25    116.53 o 
 -10   5   2      741.90      656.12     27.35 o 
  -9   5   2     2362.68     2309.84     73.72 o 
  -8   5   2     1441.72     1427.46     34.00 o 
  -7   5   2     4097.91     3968.64     72.66 o 
  -6   5   2      537.54      498.80     20.31 o 
  -5   5   2     8564.50     8989.41    216.56 o 
  -4   5   2      919.76      856.79     22.79 o 
  -3   5   2     4659.05     4591.34    261.12 o 
  -2   5   2     1622.36     1669.63     66.66 o 
  -1   5   2     4268.65     4394.02    103.05 o 
   0   5   2     2030.87     2050.69     49.74 o 
   1   5   2     5542.13     5764.05    136.71 o 
   2   5   2      732.20      643.80     20.21 o 
   3   5   2     6894.65     7128.44    124.79 o 
   4   5   2     2895.57     3105.09     61.05 o 
   5   5   2     5240.83     5549.06    100.45 o 
   6   5   2     3644.41     3798.42     86.23 o 
   7   5   2     2344.23     2508.78     63.08 o 
   8   5   2      665.29      664.55     27.59 o 
   9   5   2     1389.33     1426.81     55.93 o 
  10   5   2     1223.19     1213.37     51.95 o 
  11   5   2      451.66      451.93     32.01 o 
  12   5   2     1408.42     1444.08    102.47 o 
  13   5   2      491.86      514.53     54.47 o 
  14   5   2      377.06      314.67     49.12 o 
 -13   6   2       47.49       52.45     20.51 o 
 -12   6   2       59.04       39.58     19.78 o 
 -11   6   2       24.14       23.03     17.96 o 
 -10   6   2       47.41       59.29     20.12 o 
  -9   6   2        0.99        0.67     15.97 o 
  -8   6   2       31.43       20.67     16.92 o 
  -7   6   2       53.81       43.48     15.93 o 
  -6   6   2        5.90       28.34     27.16 o 
  -5   6   2        3.89       -0.53     12.25 o 
  -4   6   2     1054.20      995.48     51.04 o 
  -3   6   2       15.14       23.55     14.16 o 
  -2   6   2     1101.88     1109.98     60.84 o 
  -1   6   2        6.67       20.99     10.02 o 
   0   6   2        0.78       -6.79      8.29 o 
   1   6   2      601.00      561.49     20.27 o 
   2   6   2        2.50       31.53      9.25 o 
   3   6   2     1078.27     1001.66     29.37 o 
   4   6   2      179.09      174.99     14.16 o 
   5   6   2      287.12      283.61     19.77 o 
   6   6   2        9.56       48.81     13.36 o 
   7   6   2       95.98      106.85     21.37 o 
   8   6   2        7.87       -0.76     16.99 o 
   9   6   2        0.11      -22.68     15.12 o 
  10   6   2        2.75      -15.09     15.00 o 
  11   6   2       77.05       67.56     20.73 o 
  12   6   2       49.87       43.69     30.07 o 
  13   6   2      102.72      106.10     25.21 o 
 -12   7   2      145.52      164.29     30.91 o 
 -11   7   2     2127.91     2019.38    102.89 o 
 -10   7   2      119.56       88.92     22.74 o 
  -9   7   2     1622.97     1636.78    123.67 o 
  -8   7   2      407.30      356.15     29.81 o 
  -7   7   2     2631.64     2514.22     99.94 o 
  -6   7   2     1586.67     1522.96    127.22 o 
  -5   7   2     2982.58     2870.17    173.52 o 
  -4   7   2      559.58      553.87     64.39 o 
  -3   7   2     2576.27     2516.55    113.45 o 
  -2   7   2       86.85      103.89     15.57 o 
  -1   7   2     4019.61     4140.54    102.66 o 
   0   7   2     1276.69     1300.46     41.75 o 
   1   7   2     1745.59     1866.05     44.65 o 
   2   7   2     1318.35     1343.33     51.20 o 
   3   7   2     1961.64     2054.76     56.68 o 
   4   7   2      910.09      866.96     60.97 o 
   5   7   2     4082.30     4044.71    175.38 o 
   6   7   2      748.66      782.88     42.02 o 
   7   7   2     1472.61     1504.52     61.37 o 
   8   7   2      514.29      494.32     35.67 o 
   9   7   2      551.76      515.53     36.71 o 
  10   7   2      895.19      830.13     46.28 o 
  11   7   2      822.14      874.41     48.58 o 
 -10   8   2      187.04      217.54     30.53 o 
  -9   8   2       16.27        2.72     17.44 o 
  -8   8   2      287.70      281.93     30.27 o 
  -7   8   2      141.63      137.33     24.50 o 
  -6   8   2      101.50      135.14     24.50 o 
  -5   8   2      277.31      276.89     29.77 o 
  -4   8   2       33.99      101.24     24.80 o 
  -3   8   2        0.53       -2.03     15.08 o 
  -2   8   2      316.96      342.21     26.52 o 
  -1   8   2       36.85       19.83     14.29 o 
   0   8   2      144.73      162.36     24.87 o 
   1   8   2      122.93      135.45     15.56 o 
   2   8   2      151.41      168.31     16.92 o 
   3   8   2        4.54       34.01     17.87 o 
   4   8   2      413.68      435.99     32.90 o 
   5   8   2        0.49      -16.10     16.90 o 
   6   8   2      167.49      207.12     28.04 o 
   7   8   2        0.28        1.66     18.37 o 
   8   8   2       78.53      106.92     26.21 o 
   9   8   2      101.13      134.54     41.98 o 
  -7   9   2     1607.02     1552.13    123.37 o 
  -6   9   2      496.82      474.03     44.65 o 
  -5   9   2      902.09      850.85    145.77 o 
  -4   9   2      444.84      438.49     91.67 o 
  -3   9   2      637.86      554.54     69.44 o 
  -2   9   2      285.15      329.64     37.43 o 
  -1   9   2     1143.05     1145.45     91.65 o 
   0   9   2      355.01      370.18     31.57 o 
   1   9   2      762.20      899.38     48.08 o 
   2   9   2      126.39      136.74     38.85 o 
   3   9   2      804.51      771.78     87.56 o 
   4   9   2      167.59      166.12     28.15 o 
   5   9   2     1014.62      993.56     74.11 o 
   6   9   2      240.78      282.91     33.35 o 
   7   9   2      733.44      733.34     62.67 o 
  -1  10   2      132.07      128.03     39.85 o 
   0  10   2      334.95      401.15     43.92 o 
 -17   1   3      912.60      955.91     45.14 o 
 -16   1   3      556.07      595.66     38.14 o 
 -15   1   3     1659.51     1680.52     59.44 o 
 -14   1   3      568.54      583.54     26.89 o 
 -13   1   3     3888.88     3978.62     88.56 o 
 -12   1   3      990.63     1036.88     33.51 o 
 -11   1   3     1581.48     1694.03     40.20 o 
 -10   1   3     1643.43     1692.99     37.18 o 
  -9   1   3     3012.49     3133.44     51.86 o 
  -8   1   3     5175.69     5536.36     84.07 o 
  -7   1   3    10122.46    10222.78    134.46 o 
  -6   1   3     6396.50     6474.86     86.49 o 
  -5   1   3     8840.96     8666.56    157.78 o 
  -4   1   3    14833.13    13397.83    191.13 o 
  -3   1   3    11406.43    11301.00    304.61 o 
  -2   1   3     5562.87     5363.87    125.99 o 
  -1   1   3     2825.21     2724.13     53.47 o 
   0   1   3     3699.55     3743.19    157.67 o 
   1   1   3     2502.62     2347.60     68.32 o 
   2   1   3    16704.38    17688.03    329.51 o 
   3   1   3    17800.24    17912.49    458.72 o 
   4   1   3     6113.91     5706.39     95.46 o 
   5   1   3     8766.77     9232.50    180.46 o 
   6   1   3    10983.68    11794.94    170.74 o 
   7   1   3     4446.38     4289.51     68.29 o 
   8   1   3     7666.47     8118.71    122.35 o 
   9   1   3     1404.21     1572.46     32.10 o 
  10   1   3     4712.09     5011.42     92.01 o 
  11   1   3       66.72       55.35     11.27 o 
  12   1   3     7145.46     7687.19    136.69 o 
  13   1   3      252.47      319.36     19.33 o 
  14   1   3     2370.71     2458.09     58.13 o 
  15   1   3      333.81      387.23     22.77 o 
  16   1   3      865.01      843.37     47.18 o 
 -16   2   3      411.69      372.23     24.24 o 
 -15   2   3      295.65      296.28     22.61 o 
 -14   2   3       50.60       76.20     15.01 o 
 -13   2   3      268.42      272.80     20.00 o 
 -12   2   3      173.84      153.78     16.18 o 
 -11   2   3       54.25       57.70     17.96 o 
 -10   2   3     2526.38     2375.34     47.99 o 
  -9   2   3     1074.42     1026.04     22.57 o 
  -8   2   3     1228.53     1237.34     24.68 o 
  -7   2   3     1256.65     1284.94     24.52 o 
  -6   2   3     3603.26     3962.58     60.88 o 
  -5   2   3     2912.47     3104.02     48.10 o 
  -4   2   3     7860.77     7629.48    128.91 o 
  -3   2   3    18353.58    17752.20    910.10 o 
  -2   2   3       13.30       25.99      2.74 o 
  -1   2   3     1884.21     1794.05     28.28 o 
   0   2   3     1681.04     1445.72     72.58 o 
   1   2   3     1060.06      960.31     47.75 o 
   2   2   3      341.19      358.63     10.37 o 
   3   2   3     4271.15     4312.80    110.73 o 
   4   2   3      319.91      262.66      8.58 o 
   5   2   3      182.64      151.56      7.21 o 
   6   2   3     4019.23     4188.66     65.95 o 
   7   2   3      860.55      846.43     18.90 o 
   8   2   3      995.20     1049.79     24.00 o 
   9   2   3     1569.59     1552.56     32.61 o 
  10   2   3      553.35      544.41     18.48 o 
  11   2   3      488.91      522.14     21.94 o 
  12   2   3      214.92      210.70     23.20 o 
  13   2   3      184.55      193.72     20.36 o 
  14   2   3       84.58       84.49     17.75 o 
  15   2   3      477.84      496.78     35.83 o 
 -16   3   3      125.52       88.63     17.73 o 
 -15   3   3     1285.33     1320.73     44.20 o 
 -14   3   3      637.26      636.71     28.60 o 
 -13   3   3      435.36      386.81     28.80 o 
 -12   3   3      419.85      424.44     21.92 o 
 -11   3   3     1076.72     1059.83     28.79 o 
 -10   3   3     1648.58     1593.23     36.65 o 
  -9   3   3     3158.79     3194.54     60.60 o 
  -8   3   3     4973.48     5088.20     88.47 o 
  -7   3   3     2042.05     1960.17     34.53 o 
  -6   3   3     2122.33     2109.12     35.78 o 
  -5   3   3     2694.23     2731.09     54.28 o 
  -4   3   3     7380.41     7308.15    177.36 o 
  -3   3   3     6686.42     6283.37    136.59 o 
  -2   3   3     2554.39     2349.00     59.64 o 
  -1   3   3     8439.77     8241.40    259.39 o 
   0   3   3     6548.87     6303.13    135.18 o 
   1   3   3     3324.50     3202.03     91.34 o 
   2   3   3    23630.79    24409.15    751.33 o 
   3   3   3     1855.02     1811.03     51.63 o 
   4   3   3      449.29      475.95     13.98 o 
   5   3   3     5571.63     5488.77     84.23 o 
   6   3   3     1802.11     1710.76     31.62 o 
   7   3   3     1923.51     1962.16     41.42 o 
   8   3   3     4832.68     5056.34     91.39 o 
   9   3   3      390.11      401.94     17.95 o 
  10   3   3     1107.26     1050.57     29.95 o 
  11   3   3     1141.90     1251.15     34.45 o 
  12   3   3     2204.47     2508.27     68.86 o 
  13   3   3      416.09      446.12     65.43 o 
  14   3   3     1707.20     1687.16     90.10 o 
  15   3   3       28.35       38.69     20.75 o 
 -15   4   3      462.33      496.83     27.62 o 
 -14   4   3      903.62      868.94     33.85 o 
 -13   4   3      663.61      644.25     27.95 o 
 -12   4   3     2286.81     2239.33     49.81 o 
 -11   4   3       73.73       87.14     11.80 o 
 -10   4   3     2934.81     2743.67     55.65 o 
  -9   4   3      904.77      813.04     23.80 o 
  -8   4   3     1258.62     1265.50     32.72 o 
  -7   4   3     3197.78     3232.20     60.04 o 
  -6   4   3     4422.77     4505.15     83.09 o 
  -5   4   3     1511.23     1552.93     28.39 o 
  -4   4   3     8757.74     8712.49    240.02 o 
  -3   4   3     4447.73     4501.78    164.44 o 
  -2   4   3     1850.38     1792.10     87.12 o 
  -1   4   3     3887.40     3926.97    166.14 o 
   0   4   3     2109.92     2097.76     41.83 o 
   1   4   3     3498.47     3438.60     68.33 o 
   2   4   3      175.87      170.16      9.98 o 
   3   4   3     6711.33     6995.25    121.00 o 
   4   4   3      141.91      104.45      8.61 o 
   5   4   3     3562.53     3633.44     59.48 o 
   6   4   3     3068.48     3266.52     61.99 o 
   7   4   3      875.30      961.02     26.05 o 
   8   4   3     1064.30     1120.21     30.97 o 
   9   4   3     1104.52     1201.06     38.27 o 
  10   4   3      568.07      567.96     29.90 o 
  11   4   3     3077.41     3062.78    124.40 o 
  12   4   3      696.92      704.89     56.46 o 
  13   4   3     1938.93     1996.52    106.85 o 
  14   4   3      253.07      290.11     48.33 o 
 -14   5   3      130.51       92.10     20.77 o 
 -13   5   3      145.86      124.24     26.95 o 
 -12   5   3       46.94       28.86     12.49 o 
 -11   5   3      462.89      419.40     23.61 o 
 -10   5   3        0.99       -6.55      8.66 o 
  -9   5   3      125.55      140.64     14.22 o 
  -8   5   3      720.65      674.64     21.34 o 
  -7   5   3      477.04      461.50     17.18 o 
  -6   5   3       60.21       61.53     10.72 o 
  -5   5   3     2949.62     2889.73    143.00 o 
  -4   5   3      516.17      494.06     23.34 o 
  -3   5   3      225.93      226.84     12.09 o 
  -2   5   3     1542.02     1587.43     71.65 o 
  -1   5   3      247.71      289.59     26.91 o 
   0   5   3       97.17       86.79     11.99 o 
   1   5   3      116.76      127.36     12.84 o 
   2   5   3      774.88      800.54     22.87 o 
   3   5   3      243.34      261.84     13.60 o 
   4   5   3     1216.55     1314.48     32.51 o 
   5   5   3      179.27      174.10     12.55 o 
   6   5   3      113.52      120.93     14.60 o 
   7   5   3      147.71      163.12     16.55 o 
   8   5   3      213.34      216.04     18.93 o 
   9   5   3       18.49       14.29     12.55 o 
  10   5   3      745.30      734.99     39.41 o 
  11   5   3        1.28        4.65     16.74 o 
  12   5   3      515.57      479.12     34.98 o 
  13   5   3      174.52      120.27     35.26 o 
 -13   6   3      527.22      509.46     42.35 o 
 -12   6   3      878.24      799.22     60.94 o 
 -11   6   3      581.50      584.38     36.74 o 
 -10   6   3     1406.54     1378.50     65.69 o 
  -9   6   3     1512.66     1473.99    114.51 o 
  -8   6   3     3222.88     3162.83    141.91 o 
  -7   6   3     2641.77     2563.91    174.67 o 
  -6   6   3     3518.63     3257.84    164.10 o 
  -5   6   3     1780.68     1747.71    164.44 o 
  -4   6   3     3412.01     3315.65    160.17 o 
  -3   6   3     4927.87     4949.86    178.39 o 
  -2   6   3     1823.28     1887.06     76.51 o 
  -1   6   3     6363.80     6551.48    193.82 o 
   0   6   3     2054.55     2152.44     47.08 o 
   1   6   3     1342.63     1387.05     52.01 o 
   2   6   3     3469.31     3569.65     70.62 o 
   3   6   3     1594.72     1639.77     54.43 o 
   4   6   3     1888.98     1925.51     44.78 o 
   5   6   3     4466.04     4719.25    106.00 o 
   6   6   3     1833.74     1944.71     65.62 o 
   7   6   3     2857.80     3077.56     78.86 o 
   8   6   3     2148.57     2216.67    144.40 o 
   9   6   3     1255.61     1442.40     75.74 o 
  10   6   3      747.91      804.38     66.16 o 
  11   6   3     1570.58     1497.81     79.74 o 
  12   6   3      151.38      186.28     28.51 o 
 -12   7   3       12.04       15.74     20.55 o 
 -11   7   3        0.27       21.60     41.23 o 
 -10   7   3       12.33       23.63     17.45 o 
  -9   7   3      231.39      208.64     30.26 o 
  -8   7   3        8.41       31.97     28.56 o 
  -7   7   3       10.60       43.22     16.76 o 
  -6   7   3       85.35       70.88     21.99 o 
  -5   7   3      105.19       86.00     19.17 o 
  -4   7   3       73.80       70.65     17.75 o 
  -3   7   3      156.68      118.71     16.78 o 
  -2   7   3      117.87      125.80     16.38 o 
  -1   7   3        6.61       -8.61     12.96 o 
   0   7   3       68.87       69.34     13.41 o 
   1   7   3      175.96      181.91     15.53 o 
   2   7   3        5.39       -0.35      9.29 o 
   3   7   3        6.04       13.49     11.41 o 
   4   7   3       77.78       82.51     15.86 o 
   5   7   3      467.13      492.06     27.23 o 
   6   7   3      150.09      222.78     28.42 o 
   7   7   3        1.78       -0.48     17.04 o 
   8   7   3      260.75      254.39     56.28 o 
   9   7   3        2.71       -7.79     17.23 o 
  10   7   3        7.41       17.75     19.02 o 
  11   7   3        4.87        4.36     18.61 o 
 -10   8   3      875.89      755.41     59.67 o 
  -9   8   3      419.65      393.53     34.15 o 
  -8   8   3      809.54      693.58     42.05 o 
  -7   8   3      459.40      451.57     77.80 o 
  -6   8   3      770.98      715.01     43.32 o 
  -5   8   3     1896.45     1836.08    118.87 o 
  -4   8   3     1532.04     1447.26    168.86 o 
  -3   8   3      896.76      864.79    113.25 o 
  -2   8   3     1308.45     1249.92     61.07 o 
  -1   8   3       46.93       55.29     16.11 o 
   0   8   3      793.35      810.50     49.19 o 
   1   8   3     2473.25     2682.17    119.23 o 
   2   8   3      568.09      607.98     30.96 o 
   3   8   3     2406.82     2494.99    132.80 o 
   4   8   3     1037.62     1034.08    108.98 o 
   5   8   3      406.96      408.69     41.22 o 
   6   8   3     1135.11     1176.21     96.84 o 
   7   8   3     1350.32     1325.89     85.78 o 
   8   8   3      249.15      281.35     32.81 o 
   9   8   3     1130.63     1133.31    115.44 o 
  -7   9   3      147.47      135.49     27.11 o 
  -6   9   3      148.88      207.01     29.16 o 
  -5   9   3      311.58      301.96     70.41 o 
  -4   9   3      460.69      432.93     56.71 o 
  -3   9   3       76.58       80.39     21.47 o 
  -2   9   3      280.82      288.56     28.08 o 
  -1   9   3      204.34      246.06     23.82 o 
   0   9   3       59.82       66.54     17.70 o 
   1   9   3      449.79      476.45     28.61 o 
   2   9   3      214.56      251.07     46.64 o 
   3   9   3       40.55       76.75     36.21 o 
   4   9   3      191.34      243.74     33.76 o 
   5   9   3      154.09      123.49     52.12 o 
   6   9   3      161.29      201.31     30.26 o 
 -17   0   4      728.07      768.18     56.62 o 
 -16   0   4     1280.06     1338.49     74.67 o 
 -15   0   4     1325.59     1305.91     71.41 o 
 -14   0   4     1665.63     1887.23     87.57 o 
 -13   0   4     2794.10     2834.39    114.52 o 
 -12   0   4     1331.89     1334.90     47.65 o 
 -11   0   4     3239.74     3199.45     87.35 o 
 -10   0   4     1057.43     1086.99     48.75 o 
  -9   0   4     9026.13     8837.94    249.86 o 
  -8   0   4     6313.00     6744.40    175.95 o 
  -7   0   4     6607.25     5787.61    110.96 o 
  -6   0   4    10336.02    10387.30    243.00 o 
  -5   0   4       52.54       40.53      8.56 o 
  -4   0   4     2352.99     2357.16     76.36 o 
  -3   0   4    16307.28    15448.80    350.83 o 
  -2   0   4     3306.59     3164.13    105.68 o 
  -1   0   4    86375.36    62226.89   1984.42 o 
   0   0   4    26857.00    24259.68    778.60 o 
   1   0   4    29168.12    27602.64    885.86 o 
   2   0   4    13193.59    14205.23    462.59 o 
   3   0   4     3315.67     3501.59    123.95 o 
   4   0   4     4009.17     4941.63    171.60 o 
   5   0   4    17137.03    17504.47    573.99 o 
   6   0   4        2.06       17.51     11.26 o 
   7   0   4    12308.58    12840.46    295.29 o 
   8   0   4     3277.34     3414.20     91.85 o 
   9   0   4     3222.70     3282.93     91.00 o 
  10   0   4     1357.16     1398.44     50.34 o 
  11   0   4     3402.92     3521.35    100.50 o 
  12   0   4      754.88      701.46     37.31 o 
  13   0   4     3208.61     3392.65    102.15 o 
  14   0   4       56.02       55.62     20.61 o 
  15   0   4     1955.13     2013.57    106.78 o 
 -17   1   4      110.67      119.57     21.83 o 
 -16   1   4      310.58      389.77     63.10 o 
 -15   1   4      224.58      215.99     24.14 o 
 -14   1   4       36.68       49.35     13.63 o 
 -13   1   4      173.88      145.17     16.28 o 
 -12   1   4       10.80        6.96     15.58 o 
 -11   1   4      277.97      280.22     16.36 o 
 -10   1   4      528.86      486.48     19.97 o 
  -9   1   4      711.58      745.17     18.01 o 
  -8   1   4      870.19      794.61     22.59 o 
  -7   1   4      189.08      147.29     11.92 o 
  -6   1   4      175.37      211.21     14.19 o 
  -5   1   4      124.63      161.66      5.89 o 
  -4   1   4     1091.45     1135.71     21.80 o 
  -3   1   4     9188.87     9269.68    214.77 o 
  -2   1   4     2626.47     2511.61     79.09 o 
  -1   1   4      199.77      186.17      8.48 o 
   0   1   4      790.15      789.48     22.94 o 
   1   1   4     3965.30     4069.72    207.65 o 
   2   1   4      241.27      214.81     11.06 o 
   3   1   4     1800.36     1668.06     46.34 o 
   4   1   4     1619.26     1379.02     48.95 o 
   5   1   4      840.30      790.95     19.69 o 
   6   1   4      102.15       98.63     10.11 o 
   7   1   4      322.77      338.76     16.16 o 
   8   1   4      119.84      106.75     11.94 o 
   9   1   4      669.85      697.86     25.93 o 
  10   1   4      540.85      594.98     22.03 o 
  11   1   4       34.25        4.90      9.71 o 
  12   1   4      494.09      440.57     24.83 o 
  13   1   4       36.47       14.81     12.58 o 
  14   1   4      691.29      748.48     34.07 o 
  15   1   4        6.84       -7.23     14.44 o 
 -16   2   4      635.73      633.54     35.38 o 
 -15   2   4      911.93      907.92     34.91 o 
 -14   2   4     1454.59     1411.37     50.87 o 
 -13   2   4     1951.78     1910.70     51.60 o 
 -12   2   4     2456.37     2638.84     63.28 o 
 -11   2   4     1822.44     1893.04     48.35 o 
 -10   2   4     1472.34     1497.36     41.65 o 
  -9   2   4      213.91      192.52     11.24 o 
  -8   2   4     6749.64     6937.65    103.79 o 
  -7   2   4     1935.13     1817.29     31.85 o 
  -6   2   4     3756.72     3811.27     58.59 o 
  -5   2   4    10687.65     9866.16    163.01 o 
  -4   2   4     1083.58      952.35     23.60 o 
  -3   2   4     3349.53     2861.04     58.16 o 
  -2   2   4     8713.44     8572.04    137.69 o 
  -1   2   4     5433.86     5144.03    153.18 o 
   0   2   4        2.90        2.50      2.34 o 
   1   2   4    12648.36    12770.53    598.75 o 
   2   2   4        8.87       16.82      4.39 o 
   3   2   4     6392.89     6477.31    153.88 o 
   4   2   4      886.89      687.19     20.23 o 
   5   2   4     8132.01     8031.70    127.17 o 
   6   2   4      372.41      321.72     10.81 o 
   7   2   4     6073.70     6190.35     95.40 o 
   8   2   4       35.25       21.75      7.12 o 
   9   2   4     5329.81     5542.15    100.07 o 
  10   2   4       39.48       22.79     10.61 o 
  11   2   4     4128.33     4466.13    100.24 o 
  12   2   4      309.24      342.67     22.54 o 
  13   2   4     1872.39     2005.72     58.19 o 
  14   2   4       49.24       29.47     20.03 o 
  15   2   4     1507.24     1596.74     65.74 o 
 -16   3   4      695.81      700.68     32.43 o 
 -15   3   4      143.26      122.00     27.07 o 
 -14   3   4      428.74      426.77     23.71 o 
 -13   3   4      142.45      129.66     15.97 o 
 -12   3   4     1300.85     1234.78     37.93 o 
 -11   3   4      527.03      560.19     20.32 o 
 -10   3   4     2846.40     2918.35     57.40 o 
  -9   3   4     1826.88     1852.99     39.54 o 
  -8   3   4     1042.83     1042.94     25.71 o 
  -7   3   4     1565.08     1499.44     32.09 o 
  -6   3   4     5394.50     5366.76     97.13 o 
  -5   3   4       74.74       52.80      5.70 o 
  -4   3   4    10748.44    10337.40    326.14 o 
  -3   3   4     3890.81     3998.92    133.68 o 
  -2   3   4     6204.80     5779.86    199.25 o 
  -1   3   4      990.14      947.28     18.27 o 
   0   3   4     3391.65     3204.24    108.11 o 
   1   3   4        2.07       38.12     19.44 o 
   2   3   4     2890.12     3083.79     97.34 o 
   3   3   4     4187.85     4267.91    128.49 o 
   4   3   4     3162.18     3067.95     57.58 o 
   5   3   4      598.57      579.26     14.93 o 
   6   3   4     1632.56     1570.62     30.17 o 
   7   3   4      674.14      621.55     19.69 o 
   8   3   4     3828.26     3946.00     74.71 o 
   9   3   4     1162.58     1248.14     32.59 o 
  10   3   4     2888.82     3001.03     62.23 o 
  11   3   4      165.52      194.98     15.67 o 
  12   3   4      877.25      933.89     35.94 o 
  13   3   4       41.94       15.81     13.11 o 
  14   3   4     1070.91     1147.05     99.75 o 
  15   3   4        4.09        3.07     24.63 o 
 -15   4   4      271.19      285.47     23.00 o 
 -14   4   4      573.81      546.27     27.27 o 
 -13   4   4       85.76       66.16     14.46 o 
 -12   4   4      208.81      197.37     14.66 o 
 -11   4   4     1336.75     1350.20     34.18 o 
 -10   4   4      450.34      412.95     17.92 o 
  -9   4   4     2354.49     2214.32     46.16 o 
  -8   4   4     3246.62     3131.94     59.46 o 
  -7   4   4      402.88      372.27     14.39 o 
  -6   4   4      218.44      201.48     18.24 o 
  -5   4   4      419.83      402.59     13.54 o 
  -4   4   4      237.66      226.59      8.31 o 
  -3   4   4     2996.34     2946.99    121.22 o 
  -2   4   4     2156.97     2034.09     76.03 o 
  -1   4   4     6011.45     5943.19    193.77 o 
   0   4   4       25.73       41.66     14.05 o 
   1   4   4     2195.73     2202.54     78.81 o 
   2   4   4     3208.95     3308.19    102.80 o 
   3   4   4      808.87      845.56     23.47 o 
   4   4   4      722.07      695.18     20.44 o 
   5   4   4     1985.60     1995.04     46.14 o 
   6   4   4      551.06      468.55     33.11 o 
   7   4   4     1879.78     1856.21     49.49 o 
   8   4   4     1014.93     1021.33     34.41 o 
   9   4   4     2161.83     2339.37     61.10 o 
  10   4   4      462.46      435.10     23.57 o 
  11   4   4      838.73      835.05     33.38 o 
  12   4   4        0.43        5.53     24.07 o 
  13   4   4      375.55      368.47     45.85 o 
  14   4   4        0.82       12.23     23.60 o 
 -14   5   4      800.43      783.82     41.29 o 
 -13   5   4      787.30      752.76     38.76 o 
 -12   5   4     1163.67     1121.07     44.13 o 
 -11   5   4      787.03      727.25     24.76 o 
 -10   5   4     2145.89     1990.82     44.38 o 
  -9   5   4      581.75      581.82     20.22 o 
  -8   5   4     2722.08     2745.28     54.97 o 
  -7   5   4     2305.88     2108.59     70.18 o 
  -6   5   4     3168.40     3011.76    208.50 o 
  -5   5   4     3121.83     3323.17     75.85 o 
  -4   5   4     5192.99     5074.93    149.40 o 
  -3   5   4      340.06      291.59     16.23 o 
  -2   5   4     7972.47     8113.71    376.84 o 
  -1   5   4      307.26      301.32     26.52 o 
   0   5   4     3926.46     3944.86    101.06 o 
   1   5   4     4072.64     4053.02     84.80 o 
   2   5   4     4395.74     4263.00     79.65 o 
   3   5   4      347.78      348.74     15.40 o 
   4   5   4     4443.01     4864.98     90.20 o 
   5   5   4       54.19       50.65      9.26 o 
   6   5   4     2657.98     2824.94     69.45 o 
   7   5   4     1672.58     1716.85     49.09 o 
   8   5   4     4179.45     4172.68     96.62 o 
   9   5   4      818.67      827.12     33.24 o 
  10   5   4     2963.11     2931.01     93.80 o 
  11   5   4       25.13       11.29     16.92 o 
  12   5   4     1628.56     1662.73     73.55 o 
  13   5   4       49.33       36.83     26.91 o 
 -13   6   4       14.53        1.67     17.87 o 
 -12   6   4       55.79       18.23     23.42 o 
 -11   6   4        5.93        7.92     23.81 o 
 -10   6   4      272.56      256.58     28.39 o 
  -9   6   4      146.93      172.98     29.86 o 
  -8   6   4       29.21       38.81     17.19 o 
  -7   6   4       14.85        0.61     13.37 o 
  -6   6   4       24.78       32.06     14.38 o 
  -5   6   4       17.88        3.41     12.68 o 
  -4   6   4      211.71      191.69     16.91 o 
  -3   6   4       98.38      184.89     41.28 o 
  -2   6   4        4.08      -10.01     10.24 o 
  -1   6   4       10.08       24.03      9.20 o 
   0   6   4       69.30      106.55     23.47 o 
   1   6   4      124.86      169.72     13.84 o 
   2   6   4      171.53      166.78     13.31 o 
   3   6   4      148.36      178.94     16.44 o 
   4   6   4       64.16       76.02     11.17 o 
   5   6   4       22.11       43.78     12.90 o 
   6   6   4        0.21       12.38     11.54 o 
   7   6   4        5.41       31.90     14.13 o 
   8   6   4       34.73       20.67     13.56 o 
   9   6   4       49.33       65.50     20.53 o 
  10   6   4        0.47      -13.11     14.73 o 
  11   6   4      256.88      277.29     29.70 o 
  12   6   4        2.24        9.31     18.10 o 
 -12   7   4     1049.81      971.25     50.29 o 
 -11   7   4      647.63      605.90     63.08 o 
 -10   7   4      921.50      852.25     49.17 o 
  -9   7   4      649.46      607.47     68.78 o 
  -8   7   4     1686.92     1661.26    115.42 o 
  -7   7   4      672.60      568.65     34.89 o 
  -6   7   4     2376.53     2282.58    199.74 o 
  -5   7   4      661.24      594.99     54.38 o 
  -4   7   4     1408.58     1313.81    129.89 o 
  -3   7   4     1576.81     1556.45     80.97 o 
  -2   7   4     3377.34     3424.15    197.12 o 
  -1   7   4     1267.58     1232.30     67.68 o 
   0   7   4     3758.85     3944.96    144.79 o 
   1   7   4      233.77      240.41     16.87 o 
   2   7   4     2428.88     2563.43     65.25 o 
   3   7   4      260.43      277.30     20.63 o 
   4   7   4     3282.67     3490.60     87.91 o 
   5   7   4      329.88      391.14     25.29 o 
   6   7   4     2155.48     2444.77     67.99 o 
   7   7   4      121.20      152.36     25.29 o 
   8   7   4     1573.36     1589.81     65.57 o 
   9   7   4       63.68       58.66     21.39 o 
  10   7   4     1568.34     1559.84     88.84 o 
  11   7   4      206.94      207.26     30.48 o 
 -10   8   4       11.50       25.04     19.45 o 
  -9   8   4       23.40        6.13     18.85 o 
  -8   8   4        6.57       -4.05     17.06 o 
  -7   8   4      179.82      177.80     41.43 o 
  -6   8   4        8.27       -1.76     16.71 o 
  -5   8   4      270.99      278.49     29.32 o 
  -4   8   4       61.05       61.29     22.07 o 
  -3   8   4      105.73      105.12     20.96 o 
  -2   8   4      636.34      567.70     34.67 o 
  -1   8   4      477.21      488.57     54.31 o 
   0   8   4        4.31       -6.41     12.62 o 
   1   8   4      242.21      335.46     23.75 o 
   2   8   4        8.46        5.86     14.46 o 
   3   8   4      266.29      270.36     29.69 o 
   4   8   4       87.91      104.63     18.53 o 
   5   8   4      363.16      391.55     85.43 o 
   6   8   4       13.20       16.64     18.62 o 
   7   8   4       61.62      107.69     25.03 o 
   8   8   4        4.98       20.47     21.09 o 
   9   8   4       47.51       61.78     24.90 o 
  -7   9   4      620.40      582.23     40.45 o 
  -6   9   4      963.88      955.91    110.67 o 
  -5   9   4       96.92       74.53     22.65 o 
  -4   9   4      517.28      514.17     70.00 o 
  -3   9   4      225.76      218.43     32.48 o 
  -2   9   4     1141.23     1085.93    137.07 o 
  -1   9   4      519.60      500.85     29.29 o 
   0   9   4     1586.26     1687.74     73.87 o 
   1   9   4      152.09      150.71     22.17 o 
   2   9   4      621.76      690.91     77.38 o 
   3   9   4      294.89      354.21     53.06 o 
   4   9   4      970.13     1112.55     82.69 o 
   5   9   4      183.02      202.17     34.31 o 
   6   9   4     1164.43     1117.21     76.16 o 
 -17   1   5      142.30      144.27     23.43 o 
 -16   1   5     1583.76     1619.41     62.16 o 
 -15   1   5      642.50      655.72     34.77 o 
 -14   1   5     3001.32     3005.12     86.11 o 
 -13   1   5     1233.48     1170.62     37.03 o 
 -12   1   5     4177.88     4191.90     90.18 o 
 -11   1   5      432.85      457.25     23.14 o 
 -10   1   5     5167.57     5299.76    106.74 o 
  -9   1   5     2444.33     2499.28     42.80 o 
  -8   1   5     2833.86     2637.87     43.86 o 
  -7   1   5     4041.54     4232.25     58.94 o 
  -6   1   5    13525.13    13290.62    172.47 o 
  -5   1   5      127.97      113.30      4.85 o 
  -4   1   5    16337.86    15836.96    295.75 o 
  -3   1   5      492.40      512.51     13.40 o 
  -2   1   5     1380.46     1205.64     29.26 o 
  -1   1   5     1863.59     1743.06     48.72 o 
   0   1   5    32555.05    29511.69    752.05 o 
   1   1   5      168.16      178.78     10.13 o 
   2   1   5     8516.35     8636.01    203.22 o 
   3   1   5      492.51      478.37     19.50 o 
   4   1   5     3427.29     3185.99     83.36 o 
   5   1   5      288.40      346.66     18.63 o 
   6   1   5    17022.22    19217.47    447.53 o 
   7   1   5      358.42      411.87     22.98 o 
   8   1   5     6530.07     6880.51    173.81 o 
   9   1   5        7.41       -4.38      9.49 o 
  10   1   5     5225.30     5461.91    117.02 o 
  11   1   5       12.38        0.12     14.18 o 
  12   1   5     4102.35     4267.54    123.23 o 
  13   1   5        0.10       -2.13     15.84 o 
  14   1   5     2366.20     2598.06     88.81 o 
  15   1   5       12.16       10.47     19.60 o 
 -16   2   5       66.38       43.00     17.32 o 
 -15   2   5      353.71      316.69     25.37 o 
 -14   2   5        3.25      -13.52     10.88 o 
 -13   2   5      352.45      358.82     30.16 o 
 -12   2   5       25.26        3.22      9.79 o 
 -11   2   5      690.36      681.97     25.34 o 
 -10   2   5      301.47      271.07     13.41 o 
  -9   2   5     3200.48     3175.84     59.29 o 
  -8   2   5      246.55      219.05     12.86 o 
  -7   2   5      215.16      178.55      9.19 o 
  -6   2   5      642.01      613.51     25.73 o 
  -5   2   5     1770.92     1594.19     37.80 o 
  -4   2   5      511.33      534.23     33.05 o 
  -3   2   5    17318.22    16804.94    306.74 o 
  -2   2   5     3789.55     3922.52    144.67 o 
  -1   2   5      640.37      604.25     37.87 o 
   0   2   5     1635.77     1558.54     74.01 o 
   1   2   5     2146.61     2035.48     62.82 o 
   2   2   5     1673.61     1800.48     65.07 o 
   3   2   5    11186.76    11881.71    363.25 o 
   4   2   5       77.67       77.10     17.00 o 
   5   2   5     1992.43     2123.96     62.15 o 
   6   2   5       70.03       65.37      8.48 o 
   7   2   5     2157.86     2222.09     45.22 o 
   8   2   5       36.15       10.87      7.66 o 
   9   2   5     3601.81     3559.28     85.86 o 
  10   2   5        0.20        3.99     10.85 o 
  11   2   5      709.18      686.33     29.77 o 
  12   2   5       14.49       -1.06     12.02 o 
  13   2   5      171.23      192.30     25.99 o 
  14   2   5        6.71      -11.60     16.67 o 
  15   2   5      527.58      547.78     39.10 o 
 -16   3   5      849.18      777.25     33.74 o 
 -15   3   5      241.28      236.25     21.43 o 
 -14   3   5     1363.65     1281.79     41.24 o 
 -13   3   5       58.22       50.52     13.05 o 
 -12   3   5     1510.17     1467.10     42.43 o 
 -11   3   5      722.32      660.40     22.33 o 
 -10   3   5     6059.19     5797.04    101.74 o 
  -9   3   5     1229.27     1272.97     30.36 o 
  -8   3   5     3846.73     3804.05     72.26 o 
  -7   3   5        3.03        3.02      5.01 o 
  -6   3   5      739.28      603.76     19.86 o 
  -5   3   5      505.55      497.20     27.00 o 
  -4   3   5     8818.08     8341.25    265.75 o 
  -3   3   5     2786.49     2749.29    149.11 o 
  -2   3   5     9152.00     8373.15    407.15 o 
  -1   3   5      376.76      401.19     13.64 o 
   0   3   5     8190.93     8349.95    234.26 o 
   1   3   5      182.88      165.43      8.75 o 
   2   3   5     7753.40     7682.64    381.75 o 
   3   3   5        3.89        4.35      4.75 o 
   4   3   5     4722.18     4647.57    161.56 o 
   5   3   5       14.19       22.98      6.08 o 
   6   3   5     5508.10     5650.70    100.53 o 
   7   3   5      395.02      438.88     20.22 o 
   8   3   5     3032.50     2997.42     60.24 o 
   9   3   5       26.80       23.96     10.90 o 
  10   3   5     2921.21     3035.52     63.41 o 
  11   3   5      621.35      632.31     24.37 o 
  12   3   5     2171.30     2415.45     65.46 o 
  13   3   5       51.58       53.23     19.99 o 
  14   3   5     1003.87      882.20     68.15 o 
 -15   4   5     1035.23      963.63     36.99 o 
 -14   4   5       75.04       64.07     14.23 o 
 -13   4   5     1405.18     1384.66     42.46 o 
 -12   4   5      785.68      724.87     24.47 o 
 -11   4   5     1090.37     1087.57     29.94 o 
 -10   4   5      478.85      431.60     18.08 o 
  -9   4   5     2541.91     2421.76     49.51 o 
  -8   4   5      130.99      119.15     12.70 o 
  -7   4   5     2814.01     2747.65     65.43 o 
  -6   4   5      221.13      206.02     12.41 o 
  -5   4   5     2140.31     2017.94    130.20 o 
  -4   4   5      311.93      291.78     11.34 o 
  -3   4   5     3161.88     3045.98    128.11 o 
  -2   4   5      161.48      134.88      6.87 o 
  -1   4   5     7535.65     7448.13    331.66 o 
   0   4   5      362.09      398.25     14.16 o 
   1   4   5     8848.40     8942.99    353.33 o 
   2   4   5      333.51      305.55     17.49 o 
   3   4   5     5866.70     6127.97    257.56 o 
   4   4   5      115.99      138.16     12.15 o 
   5   4   5     7020.70     7169.88    126.03 o 
   6   4   5       66.19       74.37     12.79 o 
   7   4   5     2629.28     2665.05     65.53 o 
   8   4   5       57.60       63.89     12.79 o 
   9   4   5     2821.44     2824.60     70.82 o 
  10   4   5        1.75        1.57     11.53 o 
  11   4   5     3873.34     3915.97    103.62 o 
  12   4   5        4.96        7.95     15.97 o 
  13   4   5     1577.57     1534.95     91.13 o 
  14   4   5        2.59       -6.59     24.10 o 
 -14   5   5      341.75      303.59     28.21 o 
 -13   5   5      126.86      121.36     25.21 o 
 -12   5   5      124.04      109.39     13.65 o 
 -11   5   5      709.70      595.23     22.27 o 
 -10   5   5      377.40      337.07     19.05 o 
  -9   5   5       81.04       58.92     12.50 o 
  -8   5   5      278.04      301.28     32.76 o 
  -7   5   5      138.97      133.58     14.00 o 
  -6   5   5      266.83      249.50     21.78 o 
  -5   5   5     1344.46     1248.82     72.73 o 
  -4   5   5     1538.83     1462.42     78.41 o 
  -3   5   5       83.32       53.43     15.00 o 
  -2   5   5      219.98      230.12     12.58 o 
  -1   5   5       85.63       98.46     10.58 o 
   0   5   5       48.67       82.66     10.40 o 
   1   5   5      956.22     1007.70     26.84 o 
   2   5   5      572.26      599.09     22.73 o 
   3   5   5      117.14      119.62     11.25 o 
   4   5   5     1365.61     1432.47     41.98 o 
   5   5   5       30.55       21.65      8.57 o 
   6   5   5      675.42      722.01     29.02 o 
   7   5   5       72.12       98.78     14.70 o 
   8   5   5      936.67      974.56     36.08 o 
   9   5   5      319.82      321.14     22.62 o 
  10   5   5      846.58      849.30     35.17 o 
  11   5   5      143.63      119.61     22.98 o 
  12   5   5      166.31      172.70     26.63 o 
  13   5   5        2.49        3.02     23.74 o 
 -13   6   5     1017.28      883.88     66.12 o 
 -12   6   5       95.76       95.86     21.49 o 
 -11   6   5     1583.13     1594.64     62.71 o 
 -10   6   5       27.02       21.14     30.73 o 
  -9   6   5     2683.70     2639.86    174.83 o 
  -8   6   5      196.89      180.06     23.08 o 
  -7   6   5     3027.58     2922.33     90.02 o 
  -6   6   5      616.65      568.25     37.21 o 
  -5   6   5     4276.88     4019.28    361.32 o 
  -4   6   5       65.26       77.71     16.78 o 
  -3   6   5     4973.75     4832.58    245.30 o 
  -2   6   5      129.10      103.69     14.27 o 
  -1   6   5     7551.56     7412.30    302.40 o 
   0   6   5      475.48      520.61     33.08 o 
   1   6   5     6966.07     7064.83    126.74 o 
   2   6   5      261.96      263.55     15.41 o 
   3   6   5     2756.53     2937.24     61.76 o 
   4   6   5        2.15        2.40      8.82 o 
   5   6   5     5110.17     5175.47    115.96 o 
   6   6   5       35.03       39.16     13.82 o 
   7   6   5     5278.94     5617.48    126.31 o 
   8   6   5       27.20       33.47     14.16 o 
   9   6   5     2755.63     2815.93     93.65 o 
  10   6   5       31.55       29.77     17.64 o 
  11   6   5     1803.55     1637.41    105.78 o 
  12   6   5        9.05        2.28     19.18 o 
 -12   7   5       27.30       30.35     20.11 o 
 -11   7   5        7.23       -6.65     15.77 o 
 -10   7   5        2.30       11.11     17.36 o 
  -9   7   5        4.71      -19.15     14.62 o 
  -8   7   5        1.72       -9.03     15.26 o 
  -7   7   5       93.60       61.51     26.94 o 
  -6   7   5       17.24       12.51     15.98 o 
  -5   7   5        4.45      -14.88     12.62 o 
  -4   7   5      252.97      219.44     44.53 o 
  -3   7   5       43.41       29.21     12.82 o 
  -2   7   5       27.85       62.27     14.57 o 
  -1   7   5      189.91      189.51     21.36 o 
   0   7   5       96.08      112.78     16.42 o 
   1   7   5      191.21      199.10     19.71 o 
   2   7   5      215.15      245.94     17.29 o 
   3   7   5       14.38        6.86     10.50 o 
   4   7   5       51.91       92.78     17.62 o 
   5   7   5        6.09       -8.17     13.06 o 
   6   7   5        3.88       37.39     15.90 o 
   7   7   5      108.55       96.77     18.85 o 
   8   7   5        3.60       29.89     19.80 o 
   9   7   5        0.04       -9.43     15.96 o 
  10   7   5        0.24       54.17     22.55 o 
 -10   8   5       88.18       61.41     26.26 o 
  -9   8   5      715.18      681.11     68.57 o 
  -8   8   5      124.97       80.86     21.74 o 
  -7   8   5      823.87      828.60     44.81 o 
  -6   8   5        0.30        3.72     16.53 o 
  -5   8   5     2405.78     2215.21    265.03 o 
  -4   8   5       22.38       56.92     19.41 o 
  -3   8   5     1824.79     1671.71    154.66 o 
  -2   8   5      320.48      301.38     31.66 o 
  -1   8   5     1338.69     1287.42     81.95 o 
   0   8   5        9.85       -3.92     12.60 o 
   1   8   5     3408.91     3632.95    121.95 o 
   2   8   5      150.28      160.67     21.03 o 
   3   8   5     2359.95     2687.28     92.13 o 
   4   8   5       83.05       97.13     21.32 o 
   5   8   5     1407.63     1532.70     52.33 o 
   6   8   5        0.04       16.80     18.19 o 
   7   8   5     1671.09     1750.07     72.37 o 
   8   8   5       86.46       66.46     23.86 o 
  -7   9   5       12.16        8.26     19.22 o 
  -6   9   5      332.27      353.32     45.17 o 
  -5   9   5        6.37      -15.04     17.44 o 
  -4   9   5      349.27      328.66     38.16 o 
  -3   9   5        7.39      -11.53     16.35 o 
  -2   9   5      359.05      398.69     55.79 o 
  -1   9   5       36.14       32.95     16.69 o 
   0   9   5      658.62      736.46     51.57 o 
   1   9   5        4.69        6.47     16.25 o 
   2   9   5      510.91      568.49     40.17 o 
   3   9   5       21.01       34.88     21.93 o 
   4   9   5      268.40      284.13     54.33 o 
   5   9   5        1.86       -3.46     32.48 o 
 -17   0   6      999.53     1082.16     67.31 o 
 -16   0   6        2.31      -26.56     18.91 o 
 -15   0   6     2114.43     2026.35     93.46 o 
 -14   0   6       40.56       34.62     20.79 o 
 -13   0   6     4406.81     4407.06    160.99 o 
 -12   0   6      468.25      382.68     32.74 o 
 -11   0   6     4822.50     4969.07    172.53 o 
 -10   0   6      160.46      192.63     18.41 o 
  -9   0   6    13465.40    14241.29    483.54 o 
  -8   0   6     1579.29     1557.16     36.42 o 
  -7   0   6    24454.91    25780.33    466.60 o 
  -6   0   6      665.70      841.68     29.81 o 
  -5   0   6     7045.72     6609.17    155.17 o 
  -4   0   6      485.48      533.35     18.17 o 
  -3   0   6    25972.22    24288.16    928.57 o 
  -2   0   6     7717.68     6981.68    229.59 o 
  -1   0   6    91165.95    73152.96   2329.86 o 
   0   0   6      886.34      876.71     38.15 o 
   1   0   6    34164.55    33186.17   1065.47 o 
   2   0   6     2042.70     2030.97     77.92 o 
   3   0   6    16273.65    16987.59    556.09 o 
   4   0   6     3566.77     3599.36    132.34 o 
   5   0   6    17719.11    19201.07    630.91 o 
   6   0   6       84.93      105.52     19.24 o 
   7   0   6    13074.61    13980.07    470.80 o 
   8   0   6       48.76       30.55     16.69 o 
   9   0   6     6400.12     6284.07    230.94 o 
  10   0   6        1.90       -5.39     15.25 o 
  11   0   6     4699.81     4663.65    184.72 o 
  12   0   6       40.32       42.55     22.77 o 
  13   0   6     3773.39     4143.56    174.76 o 
  14   0   6      554.00      614.74     56.76 o 
  15   0   6     1531.04     1491.27     91.02 o 
 -17   1   6        4.09      -25.55     17.03 o 
 -16   1   6      352.75      396.04     29.11 o 
 -15   1   6        0.98      -18.96     15.66 o 
 -14   1   6        9.72       13.31     14.15 o 
 -13   1   6      395.53      323.71     30.24 o 
 -12   1   6      105.85       90.32     13.20 o 
 -11   1   6       61.68       66.18     13.10 o 
 -10   1   6     1404.68     1458.34     38.56 o 
  -9   1   6      346.34      347.35     13.50 o 
  -8   1   6       25.82       44.10      4.95 o 
  -7   1   6       13.62       31.79      4.32 o 
  -6   1   6      129.04      120.43      6.30 o 
  -5   1   6      352.25      282.73      9.51 o 
  -4   1   6     2334.39     2394.69    140.68 o 
  -3   1   6       12.30       33.07      5.36 o 
  -2   1   6       34.40       28.81      5.81 o 
  -1   1   6      275.60      257.28      9.60 o 
   0   1   6        3.41       13.84      4.82 o 
   1   1   6      252.90      222.16     11.93 o 
   2   1   6     4019.05     4223.14    160.29 o 
   3   1   6      476.24      472.80     37.63 o 
   4   1   6     1157.02     1255.84     40.05 o 
   5   1   6     1627.34     1669.42    123.40 o 
   6   1   6       94.30      140.56     17.67 o 
   7   1   6      294.99      342.74     54.84 o 
   8   1   6      201.54      181.08     17.78 o 
   9   1   6       40.37       31.12     13.31 o 
  10   1   6      709.98      738.95     35.97 o 
  11   1   6       77.60       71.79     17.21 o 
  12   1   6      252.30      221.68     24.73 o 
  13   1   6      147.09      104.11     22.11 o 
  14   1   6      171.04      199.00     27.43 o 
  15   1   6        0.84      -12.35     17.87 o 
 -16   2   6        8.89       -8.63     14.21 o 
 -15   2   6     1493.82     1414.85     52.48 o 
 -14   2   6        0.45       10.79     15.69 o 
 -13   2   6     4039.39     4114.79    102.44 o 
 -12   2   6       43.45       26.08     10.88 o 
 -11   2   6     3297.02     3344.02     74.30 o 
 -10   2   6      141.27      112.80     10.40 o 
  -9   2   6     2339.14     2338.80     46.39 o 
  -8   2   6       21.59       16.83      6.28 o 
  -7   2   6    12631.08    12931.96    208.78 o 
  -6   2   6     2465.16     2388.76     81.47 o 
  -5   2   6    19143.16    18868.32    345.46 o 
  -4   2   6       29.10       40.95      6.01 o 
  -3   2   6    13469.46    12971.93    245.67 o 
  -2   2   6       41.66       47.52     10.04 o 
  -1   2   6    15043.30    14768.33    277.65 o 
   0   2   6     1971.16     1994.74    146.36 o 
   1   2   6     8197.42     8436.71    422.76 o 
   2   2   6      841.19      831.17     46.03 o 
   3   2   6    17628.01    19051.04    497.41 o 
   4   2   6       38.35       32.37     14.66 o 
   5   2   6    16265.58    17839.09    534.60 o 
   6   2   6      129.49      133.98     11.76 o 
   7   2   6     4545.21     4657.74     98.19 o 
   8   2   6     1312.45     1209.56     45.38 o 
   9   2   6     4568.96     4626.60    126.42 o 
  10   2   6      874.63      909.86     47.85 o 
  11   2   6     4310.78     4585.69    129.92 o 
  12   2   6        7.84       -5.15     14.69 o 
  13   2   6     2157.04     2157.97     77.38 o 
  14   2   6       52.34       18.77     19.75 o 
 -16   3   6      610.43      606.82     34.92 o 
 -15   3   6       31.80       17.90     13.17 o 
 -14   3   6      414.18      386.18     22.58 o 
 -13   3   6       12.77       29.74     12.11 o 
 -12   3   6     1526.03     1484.52     42.61 o 
 -11   3   6       30.12       38.91      9.25 o 
 -10   3   6     3208.12     3298.23     63.33 o 
  -9   3   6       63.53       59.58      9.10 o 
  -8   3   6     1626.52     1607.70     34.84 o 
  -7   3   6       93.73      123.78     10.88 o 
  -6   3   6     3053.95     2749.29    120.30 o 
  -5   3   6     1511.28     1483.87     82.24 o 
  -4   3   6    10869.88    10625.72    238.66 o 
  -3   3   6        4.07       10.84      5.17 o 
  -2   3   6     8377.69     8061.64    190.58 o 
  -1   3   6     1047.13     1025.57     62.16 o 
   0   3   6     2816.10     2955.42    131.11 o 
   1   3   6      931.35     1045.18     57.02 o 
   2   3   6    10085.89    10709.93    467.49 o 
   3   3   6        9.74       11.28      5.97 o 
   4   3   6     7876.63     8021.66    193.97 o 
   5   3   6      293.65      324.53     13.93 o 
   6   3   6     2525.00     2471.33     51.46 o 
   7   3   6      371.34      365.54     20.47 o 
   8   3   6     3650.04     3501.78     81.32 o 
   9   3   6      190.09      168.93     25.55 o 
  10   3   6     2062.97     2192.56     59.25 o 
  11   3   6      100.71      115.58     21.02 o 
  12   3   6      752.02      689.55     40.24 o 
  13   3   6        0.27       -4.86     16.72 o 
  14   3   6      597.42      559.72     43.69 o 
 -15   4   6      458.35      467.85     25.82 o 
 -14   4   6       37.92        6.33     15.20 o 
 -13   4   6      375.92      321.59     21.41 o 
 -12   4   6       51.83       32.04     11.63 o 
 -11   4   6     2858.67     2693.49     55.75 o 
 -10   4   6      271.54      228.78     13.84 o 
  -9   4   6     2809.93     2652.61     53.12 o 
  -8   4   6       19.97        3.72      6.73 o 
  -7   4   6     1661.24     1656.68     74.32 o 
  -6   4   6        0.26       -3.98      5.74 o 
  -5   4   6     7023.29     6696.98    266.56 o 
  -4   4   6      278.59      268.65     13.14 o 
  -3   4   6     5991.94     5482.96    148.71 o 
  -2   4   6      219.20      225.79     10.49 o 
  -1   4   6     4948.01     4951.69    154.19 o 
   0   4   6       49.85       65.76     15.89 o 
   1   4   6     8134.24     8107.90    342.79 o 
   2   4   6      142.35      156.49     10.97 o 
   3   4   6     5291.45     5538.00    171.67 o 
   4   4   6      110.09      144.17     11.61 o 
   5   4   6     1718.44     1820.44     40.99 o 
   6   4   6      141.79      201.78     16.31 o 
   7   4   6     1880.93     1819.88     50.19 o 
   8   4   6        7.55       16.34     10.88 o 
   9   4   6     3015.20     3059.84     76.20 o 
  10   4   6        0.86       -0.37     12.59 o 
  11   4   6      675.74      667.35     38.19 o 
  12   4   6       27.75       14.03     16.38 o 
  13   4   6      250.29      233.14     41.75 o 
 -14   5   6     1470.45     1436.72     94.81 o 
 -13   5   6        1.16      -13.63     14.44 o 
 -12   5   6     1542.17     1469.18     45.24 o 
 -11   5   6        4.62        3.72     11.05 o 
 -10   5   6     1562.58     1512.00     44.16 o 
  -9   5   6        1.15      -13.15      8.77 o 
  -8   5   6     4072.93     4071.60    169.12 o 
  -7   5   6      149.20      166.04     19.66 o 
  -6   5   6     3756.62     3631.86    286.90 o 
  -5   5   6       49.09       31.14     23.79 o 
  -4   5   6     3929.42     3778.50    157.67 o 
  -3   5   6      458.42      457.51     20.46 o 
  -2   5   6     7080.32     6677.55    367.91 o 
  -1   5   6     1378.09     1319.75     58.00 o 
   0   5   6     6577.88     6618.69    278.37 o 
   1   5   6        0.43       11.12      7.42 o 
   2   5   6     8859.53     9285.17    289.09 o 
   3   5   6      915.02      958.85     44.10 o 
   4   5   6     4078.49     4328.82     82.94 o 
   5   5   6      758.17      754.47     24.32 o 
   6   5   6     4486.42     4680.74    105.47 o 
   7   5   6       40.34       40.57     12.59 o 
   8   5   6     5976.92     6046.23    133.07 o 
   9   5   6      579.56      613.13     38.53 o 
  10   5   6     1622.30     1515.81     49.42 o 
  11   5   6      157.77      182.48     22.01 o 
  12   5   6     1521.47     1531.73     63.86 o 
 -13   6   6       28.87       38.11     20.05 o 
 -12   6   6        3.27      -15.12     15.79 o 
 -11   6   6      168.81      168.82     24.69 o 
 -10   6   6      100.59       64.33     18.87 o 
  -9   6   6      406.37      416.16     44.86 o 
  -8   6   6      218.01      149.05     23.33 o 
  -7   6   6       48.37       27.96     15.64 o 
  -6   6   6      183.36      137.70     21.18 o 
  -5   6   6      380.01      331.62     38.92 o 
  -4   6   6      350.72      298.10     29.88 o 
  -3   6   6      833.45      830.17     62.49 o 
  -2   6   6        0.77      -12.73      9.16 o 
  -1   6   6      157.38      228.88     18.37 o 
   0   6   6       31.61       36.07     11.46 o 
   1   6   6      246.38      265.51     16.09 o 
   2   6   6       80.63       66.41     10.75 o 
   3   6   6      719.63      701.04     24.66 o 
   4   6   6       13.51        4.77      9.56 o 
   5   6   6      219.60      256.04     27.33 o 
   6   6   6        1.22        5.07     12.70 o 
   7   6   6       38.39       91.00     21.29 o 
   8   6   6       40.42       51.67     15.42 o 
   9   6   6       97.65      119.25     18.77 o 
  10   6   6       19.52       18.14     19.24 o 
  11   6   6       52.91       60.93     21.48 o 
 -12   7   6     1316.98     1169.89    134.64 o 
 -11   7   6        7.03       -7.74     16.43 o 
 -10   7   6     1105.78     1066.15     88.04 o 
  -9   7   6        1.38       -4.84     16.36 o 
  -8   7   6     2005.02     1897.80    187.48 o 
  -7   7   6      201.41      170.74     23.66 o 
  -6   7   6     1794.60     1638.33    203.51 o 
  -5   7   6       55.60       17.54     15.42 o 
  -4   7   6     2385.19     2316.05    218.56 o 
  -3   7   6        0.93       -1.17     11.67 o 
  -2   7   6     4729.26     4698.96    190.39 o 
  -1   7   6      298.96      270.23     20.33 o 
   0   7   6     2774.93     2838.49     91.94 o 
   1   7   6      230.53      227.09     20.65 o 
   2   7   6     3412.90     3427.61     85.87 o 
   3   7   6      260.36      246.85     17.82 o 
   4   7   6     4400.11     4637.16    109.14 o 
   5   7   6      233.93      297.11     34.41 o 
   6   7   6     2176.66     2320.29     66.81 o 
   7   7   6      161.58      163.23     21.21 o 
   8   7   6     1730.73     1770.68     71.73 o 
   9   7   6      153.13      183.69     28.67 o 
  10   7   6     1820.97     1808.33    137.40 o 
  -9   8   6       19.97       28.87     27.19 o 
  -8   8   6        0.22      -22.62     15.08 o 
  -7   8   6       38.38       19.87     18.29 o 
  -6   8   6       25.20       -6.72     16.34 o 
  -5   8   6      120.00      140.12     23.61 o 
  -4   8   6       11.54       -5.66     16.55 o 
  -3   8   6      158.06      183.14     61.25 o 
  -2   8   6       10.60        1.50     12.63 o 
  -1   8   6      182.81      231.80     22.32 o 
   0   8   6       70.45       73.24     16.66 o 
   1   8   6      170.78      210.22     21.91 o 
   2   8   6      122.96      135.67     19.47 o 
   3   8   6      256.24      294.89     31.98 o 
   4   8   6       11.66       18.99     19.70 o 
   5   8   6      146.38      201.74     23.53 o 
   6   8   6       17.29       27.04     21.10 o 
   7   8   6       16.15       28.90     21.33 o 
   8   8   6       24.08        8.75     22.00 o 
  -6   9   6     1008.06      952.01    112.53 o 
  -5   9   6      104.91       54.30     22.30 o 
  -4   9   6      831.31      787.77     78.30 o 
  -3   9   6      104.91       85.46     22.64 o 
  -2   9   6     1444.44     1321.78    188.81 o 
  -1   9   6       38.04       24.98     17.16 o 
   0   9   6     1425.54     1527.05     76.08 o 
   1   9   6       86.29       54.79     18.54 o 
   2   9   6      825.79      881.77     71.54 o 
   3   9   6       18.30       26.14     22.25 o 
   4   9   6     1121.50     1265.88     90.46 o 
 -16   1   7     1678.11     1839.97     63.64 o 
 -15   1   7      127.05       99.05     19.01 o 
 -14   1   7     1796.60     1922.59     62.18 o 
 -13   1   7      712.98      657.62     31.43 o 
 -12   1   7     4091.39     4019.99    103.77 o 
 -11   1   7      972.29      938.33     29.89 o 
 -10   1   7     6068.59     6530.52    158.96 o 
  -9   1   7      652.54      678.62     21.28 o 
  -8   1   7     6413.27     6955.45    103.19 o 
  -7   1   7      725.96      704.97     20.14 o 
  -6   1   7    22071.39    22440.52    366.03 o 
  -5   1   7     4296.83     4021.34    139.51 o 
  -4   1   7    11633.74    11346.51    214.20 o 
  -3   1   7     4486.33     4631.79    126.36 o 
  -2   1   7    24112.54    23860.48    525.15 o 
  -1   1   7     2198.17     2322.82     73.51 o 
   0   1   7    50354.81    48507.61   1054.74 o 
   1   1   7     8491.05     8584.10    504.35 o 
   2   1   7     9361.17     9272.66    377.78 o 
   3   1   7      464.33      448.06     54.20 o 
   4   1   7    15918.42    17752.86    615.28 o 
   5   1   7      553.34      553.83     25.43 o 
   6   1   7    15435.71    17060.49    596.95 o 
   7   1   7     2937.24     2944.24     84.60 o 
   8   1   7     4743.39     4596.91    143.07 o 
   9   1   7      287.99      275.86     22.44 o 
  10   1   7     3769.54     3909.69    112.55 o 
  11   1   7      411.52      423.56     29.46 o 
  12   1   7     2321.25     2246.53     77.98 o 
  13   1   7      742.37      699.72     40.73 o 
  14   1   7     1489.94     1460.74     62.76 o 
 -16   2   7        0.16      -13.00     13.99 o 
 -15   2   7      408.68      400.62     27.53 o 
 -14   2   7      104.68       63.18     23.95 o 
 -13   2   7      773.95      768.90     29.95 o 
 -12   2   7      595.45      517.42     23.22 o 
 -11   2   7      874.79      809.37     27.90 o 
 -10   2   7      338.23      346.50     14.82 o 
  -9   2   7     1670.20     1656.75     35.94 o 
  -8   2   7       87.52       77.78     12.52 o 
  -7   2   7     1974.00     2048.70     56.57 o 
  -6   2   7       74.33       91.08     12.01 o 
  -5   2   7     3129.13     2913.51     92.24 o 
  -4   2   7     2703.36     2639.07    308.06 o 
  -3   2   7     3581.86     3716.46    237.62 o 
  -2   2   7     1514.52     1630.39    104.88 o 
  -1   2   7     2017.99     1982.14    115.84 o 
   0   2   7      307.22      304.95     24.59 o 
   1   2   7     3863.89     4031.69    200.23 o 
   2   2   7      559.17      589.56     34.18 o 
   3   2   7     4597.31     4637.30    131.09 o 
   4   2   7      942.11      948.38     41.29 o 
   5   2   7      655.45      658.02     33.32 o 
   6   2   7       75.41       73.30      9.89 o 
   7   2   7     1750.96     1754.52     60.14 o 
   8   2   7      375.98      409.24     25.80 o 
   9   2   7     2131.91     1964.32     65.76 o 
  10   2   7      705.77      711.69     36.82 o 
  11   2   7       73.64       54.52     17.82 o 
  12   2   7        1.10      -20.45     14.60 o 
  13   2   7      169.85      199.87     26.89 o 
  14   2   7       25.82       17.47     19.79 o 
 -16   3   7      722.49      749.74     38.21 o 
 -15   3   7       37.04       27.00     16.27 o 
 -14   3   7      772.47      768.92     37.78 o 
 -13   3   7      659.32      615.93     32.63 o 
 -12   3   7     2256.51     2260.97     56.96 o 
 -11   3   7      845.37      785.37     24.31 o 
 -10   3   7     5125.28     5066.99    103.28 o 
  -9   3   7      706.39      607.09     19.76 o 
  -8   3   7     4171.93     4076.43     85.91 o 
  -7   3   7     1601.16     1635.76     41.24 o 
  -6   3   7     3886.72     3837.67    129.05 o 
  -5   3   7     1579.00     1484.22     87.09 o 
  -4   3   7     8992.11     8497.37    291.64 o 
  -3   3   7     1981.84     1977.24    123.00 o 
  -2   3   7    19444.82    19306.59    362.54 o 
  -1   3   7     1605.13     1659.31    129.96 o 
   0   3   7    12591.47    13593.73    588.43 o 
   1   3   7      925.84     1012.30     49.81 o 
   2   3   7    12539.43    13450.63    398.59 o 
   3   3   7      977.46     1024.22     45.01 o 
   4   3   7    10869.49    11294.56    266.60 o 
   5   3   7      685.72      644.42     23.23 o 
   6   3   7     2138.71     2107.97     45.25 o 
   7   3   7      287.13      276.42     17.22 o 
   8   3   7     3687.58     3459.10     99.71 o 
   9   3   7       35.09       51.04     15.81 o 
  10   3   7     3765.92     3855.57    112.99 o 
  11   3   7       27.47       21.17     16.99 o 
  12   3   7      765.31      729.08     77.98 o 
  13   3   7      228.53      229.77     38.46 o 
  14   3   7      685.39      644.45     42.47 o 
 -15   4   7     1110.78     1146.39     41.81 o 
 -14   4   7      288.58      271.66     20.82 o 
 -13   4   7     1338.86     1220.39     39.45 o 
 -12   4   7        2.98       -1.98     12.72 o 
 -11   4   7     3014.50     2871.04     77.03 o 
 -10   4   7      290.09      293.37     15.53 o 
  -9   4   7     3027.83     2981.46     68.74 o 
  -8   4   7     1991.55     1845.37     80.35 o 
  -7   4   7     1645.74     1574.21     44.03 o 
  -6   4   7       40.97       21.71     11.09 o 
  -5   4   7     3104.58     2952.03    170.04 o 
  -4   4   7       10.88       10.96      6.16 o 
  -3   4   7     5332.25     5136.55    357.12 o 
  -2   4   7      775.62      758.96     41.53 o 
  -1   4   7     6568.54     6642.36    266.60 o 
   0   4   7      922.39      978.29     52.37 o 
   1   4   7     3676.52     3713.52    212.78 o 
   2   4   7     1062.13     1038.26     66.31 o 
   3   4   7     4488.77     4676.39    178.79 o 
   4   4   7     1732.01     1788.04     99.61 o 
   5   4   7     4459.87     4508.69     85.15 o 
   6   4   7     1111.85     1043.89     68.23 o 
   7   4   7      831.07      835.85     31.12 o 
   8   4   7      185.54      163.64     18.12 o 
   9   4   7     1304.21     1449.82     47.81 o 
  10   4   7      740.45      727.12     32.36 o 
  11   4   7     1777.63     1743.35     79.43 o 
  12   4   7      556.67      541.03     48.82 o 
  13   4   7      956.64      893.39     61.98 o 
 -14   5   7      293.40      279.56     29.83 o 
 -13   5   7       13.27      -10.45     14.62 o 
 -12   5   7      521.19      467.33     31.80 o 
 -11   5   7        4.89       -9.20     10.46 o 
 -10   5   7      261.59      274.33     19.52 o 
  -9   5   7      182.66      160.98     16.67 o 
  -8   5   7      409.32      390.01     27.24 o 
  -7   5   7       66.24       78.46     16.53 o 
  -6   5   7     2028.79     1934.52    154.92 o 
  -5   5   7       91.20       86.29     15.61 o 
  -4   5   7     1283.25     1206.34    134.42 o 
  -3   5   7     1342.98     1234.23     68.17 o 
  -2   5   7      551.24      538.86     45.71 o 
  -1   5   7       53.18       58.19     10.87 o 
   0   5   7     1051.98     1102.99     55.50 o 
   1   5   7        0.62        9.67      7.46 o 
   2   5   7     1467.92     1529.78     37.35 o 
   3   5   7      667.44      706.02     26.15 o 
   4   5   7     1260.53     1289.37     34.05 o 
   5   5   7        0.81       18.35     15.97 o 
   6   5   7      946.92      983.53     35.56 o 
   7   5   7        7.57        5.75     11.39 o 
   8   5   7      880.91      855.88     34.53 o 
   9   5   7      393.54      396.18     30.30 o 
  10   5   7      298.67      261.33     23.81 o 
  11   5   7       45.33       26.87     15.35 o 
  12   5   7       72.20       89.55     22.68 o 
 -13   6   7      834.22      790.68     44.90 o 
 -12   6   7      168.68      155.23     40.61 o 
 -11   6   7     2207.84     2074.95    135.68 o 
 -10   6   7      661.99      681.49     38.62 o 
  -9   6   7     2590.91     2470.97    180.35 o 
  -8   6   7      181.27      140.19     16.04 o 
  -7   6   7     3371.72     3241.25    278.26 o 
  -6   6   7       41.44       45.66     16.09 o 
  -5   6   7     4896.61     4575.13    392.83 o 
  -4   6   7     1604.28     1594.55     92.45 o 
  -3   6   7     2847.37     2657.33    102.68 o 
  -2   6   7      943.14      839.83     70.12 o 
  -1   6   7     6978.57     6644.32    312.66 o 
   0   6   7      430.63      364.58     30.90 o 
   1   6   7     5911.55     5740.37    315.90 o 
   2   6   7      302.83      282.42     21.45 o 
   3   6   7     1769.99     1863.81     56.90 o 
   4   6   7      316.62      308.13     18.04 o 
   5   6   7     4212.31     4469.64    104.44 o 
   6   6   7     1345.30     1349.73     59.48 o 
   7   6   7     3147.81     3318.35     84.78 o 
   8   6   7      355.83      361.75     24.95 o 
   9   6   7     1266.35     1312.19     47.32 o 
  10   6   7      224.20      224.99     24.20 o 
  11   6   7      929.50      892.60     65.12 o 
 -11   7   7        2.62       -8.64     17.29 o 
 -10   7   7        5.01       39.59     24.10 o 
  -9   7   7       85.75       69.15     20.99 o 
  -8   7   7        0.01        5.67     19.19 o 
  -7   7   7       19.44      -10.42     14.10 o 
  -6   7   7        1.03       19.72     16.00 o 
  -5   7   7       33.43       16.72     17.67 o 
  -4   7   7       30.73       33.68     22.74 o 
  -3   7   7       23.46       21.30     12.98 o 
  -2   7   7      137.46      160.33     18.52 o 
  -1   7   7        2.61       -3.90     15.90 o 
   0   7   7      233.87      250.91     20.95 o 
   1   7   7      125.26       99.99     16.00 o 
   2   7   7       15.33       64.25     16.82 o 
   3   7   7        9.04        6.59     13.47 o 
   4   7   7        2.56       26.29     14.43 o 
   5   7   7        3.90       22.20     26.66 o 
   6   7   7       47.68       35.04     16.27 o 
   7   7   7       21.63        9.88     15.03 o 
   8   7   7        2.78       10.02     15.23 o 
   9   7   7       95.03      102.10     25.31 o 
  -9   8   7      960.77      886.06     72.48 o 
  -8   8   7        5.49       -1.56     15.69 o 
  -7   8   7     1306.12     1171.31     76.50 o 
  -6   8   7      587.76      511.60     38.78 o 
  -5   8   7     1895.98     1708.67     66.75 o 
  -4   8   7      210.41      180.01     41.52 o 
  -3   8   7     1928.85     1757.55    223.60 o 
  -2   8   7        1.44        3.06     15.74 o 
  -1   8   7     1498.14     1463.29    110.92 o 
   0   8   7      711.33      729.38     43.79 o 
   1   8   7     1531.60     1577.27     51.58 o 
   2   8   7      750.25      787.27     35.95 o 
   3   8   7     1779.81     1826.94     73.31 o 
   4   8   7      100.78      117.43     26.09 o 
   5   8   7     1262.60     1354.15     63.53 o 
   6   8   7      277.71      279.41     27.58 o 
   7   8   7      778.54      791.62     48.00 o 
  -6   9   7      189.08      124.03     37.56 o 
  -5   9   7       39.83       19.50     36.87 o 
  -4   9   7      137.57      149.86     37.11 o 
  -3   9   7       45.54       26.52     19.89 o 
  -2   9   7      312.79      318.49     30.72 o 
  -1   9   7       50.91       31.99     16.83 o 
   0   9   7      353.60      415.38     28.74 o 
   1   9   7       81.89       48.20     18.41 o 
   2   9   7      146.00      181.18     30.50 o 
   3   9   7       46.00       75.67     39.38 o 
 -16   0   8      171.30      288.73     39.44 o 
 -15   0   8     1183.55     1127.81     63.92 o 
 -14   0   8      259.64      220.83     31.27 o 
 -13   0   8     4687.34     4529.25    164.29 o 
 -12   0   8     1881.95     1762.08     78.29 o 
 -11   0   8     3848.48     3823.74    138.21 o 
 -10   0   8     3758.99     4008.04    141.74 o 
  -9   0   8     7237.67     7424.92    209.88 o 
  -8   0   8     8858.38     9011.14    317.12 o 
  -7   0   8    15402.81    16275.82    634.33 o 
  -6   0   8     1639.12     1768.22     63.97 o 
  -5   0   8     2416.98     2119.96     59.87 o 
  -4   0   8     2994.63     3147.44     88.37 o 
  -3   0   8     7596.67     7526.19    249.11 o 
  -2   0   8    20726.90    20751.17    669.93 o 
  -1   0   8    27331.56    26371.72    850.06 o 
   0   0   8     2647.75     2450.23     91.71 o 
   1   0   8    13658.56    13985.49    459.89 o 
   2   0   8     2726.79     2811.37    106.18 o 
   3   0   8     6125.07     6420.24    223.32 o 
   4   0   8    11651.27    12767.10    427.75 o 
   5   0   8     4593.44     4610.54    170.10 o 
   6   0   8     5751.80     5917.70    214.13 o 
   7   0   8     5711.62     5871.18    215.27 o 
   8   0   8     1408.24     1502.68     75.81 o 
   9   0   8     3490.75     3410.60    141.15 o 
  10   0   8      536.64      435.31     40.72 o 
  11   0   8     1504.61     1448.00     81.30 o 
  12   0   8     2299.41     2232.70    111.63 o 
  13   0   8     1086.48     1071.49     72.28 o 
  14   0   8     1502.48     1629.11     95.43 o 
 -16   1   8      363.24      372.90     28.19 o 
 -15   1   8       10.44        5.38     14.39 o 
 -14   1   8      101.40      112.11     18.21 o 
 -13   1   8       59.32       46.17     14.24 o 
 -12   1   8      155.64      171.63     18.17 o 
 -11   1   8      151.31      122.67     12.81 o 
 -10   1   8      412.18      403.05     19.16 o 
  -9   1   8      408.21      390.32     16.13 o 
  -8   1   8        3.08        0.22      4.94 o 
  -7   1   8       36.97       34.77      6.11 o 
  -6   1   8      188.65      158.43     11.40 o 
  -5   1   8       13.08       11.63      4.16 o 
  -4   1   8      327.98      309.27     21.75 o 
  -3   1   8       95.07       92.55      7.14 o 
  -2   1   8       56.11       96.26     14.30 o 
  -1   1   8      474.60      544.27     34.13 o 
   0   1   8     1846.67     1960.48     93.85 o 
   1   1   8     1987.19     2066.97     93.64 o 
   2   1   8     1228.66     1293.48     40.47 o 
   3   1   8     1491.30     1435.29     44.81 o 
   4   1   8       71.74       86.69     14.60 o 
   5   1   8       45.53       49.33     10.93 o 
   6   1   8        2.27       12.63      9.45 o 
   7   1   8      302.92      303.27     22.05 o 
   8   1   8       71.51       63.42     15.17 o 
   9   1   8       92.17       62.39     15.63 o 
  10   1   8       81.42       82.18     18.16 o 
  11   1   8      116.58      124.18     21.72 o 
  12   1   8       48.91       55.48     18.72 o 
  13   1   8      214.35      204.73     38.80 o 
  14   1   8       58.25       43.12     21.03 o 
 -16   2   8       82.45       83.04     19.52 o 
 -15   2   8     1609.09     1665.71     62.01 o 
 -14   2   8      609.63      567.35     31.15 o 
 -13   2   8     3090.90     3083.92     85.88 o 
 -12   2   8      711.06      735.04     27.58 o 
 -11   2   8     2372.89     2365.73     56.83 o 
 -10   2   8      136.35      159.43     11.67 o 
  -9   2   8     3735.36     3742.39     79.00 o 
  -8   2   8     2994.30     3000.35    104.13 o 
  -7   2   8     5980.16     6056.52    188.06 o 
  -6   2   8     4027.01     3908.07    132.45 o 
  -5   2   8     4552.24     4430.61    379.30 o 
  -4   2   8     2316.01     2504.71    157.18 o 
  -3   2   8     8595.08     8645.93    289.04 o 
  -2   2   8     2724.75     2784.75    159.30 o 
  -1   2   8     2649.01     2883.54    131.54 o 
   0   2   8     2639.96     2637.92    165.94 o 
   1   2   8     1250.23     1230.43     85.25 o 
   2   2   8     8228.64     8431.97    304.34 o 
   3   2   8     7313.75     7740.47    227.13 o 
   4   2   8     3716.16     3863.62    187.46 o 
   5   2   8     6285.32     6427.02    176.22 o 
   6   2   8     2020.96     1859.48     49.78 o 
   7   2   8     2688.02     2660.64     63.20 o 
   8   2   8     3852.67     3901.06    110.05 o 
   9   2   8     1076.90     1164.18     59.48 o 
  10   2   8     2062.07     2059.91     70.71 o 
  11   2   8      851.05      782.28     40.54 o 
  12   2   8     1523.44     1392.59     58.39 o 
  13   2   8     1090.73     1064.79     52.04 o 
 -16   3   8      826.17      857.58     46.40 o 
 -15   3   8      209.02      183.58     22.06 o 
 -14   3   8      305.77      315.62     24.22 o 
 -13   3   8      567.05      529.51     24.99 o 
 -12   3   8      624.60      580.68     25.61 o 
 -11   3   8     1031.38      992.05     28.09 o 
 -10   3   8     2863.77     2872.04     73.44 o 
  -9   3   8      827.11      793.89     23.12 o 
  -8   3   8     1165.63     1086.75     56.52 o 
  -7   3   8      846.09      815.37     67.26 o 
  -6   3   8     1209.14     1075.23     67.26 o 
  -5   3   8      836.26      718.05     47.47 o 
  -4   3   8     7885.17     7734.73    314.65 o 
  -3   3   8     1181.01     1118.27    162.52 o 
  -2   3   8     2664.72     2838.26    140.67 o 
  -1   3   8      716.71      721.59     38.58 o 
   0   3   8     2663.33     2936.26     89.94 o 
   1   3   8      965.28     1015.36     59.95 o 
   2   3   8     7511.81     7885.16    339.67 o 
   3   3   8     1746.16     1639.88     83.73 o 
   4   3   8     1923.00     1962.04     87.12 o 
   5   3   8      713.82      673.39     36.70 o 
   6   3   8     1386.10     1295.78     37.04 o 
   7   3   8     1014.28      942.57     39.91 o 
   8   3   8      995.09     1011.80     42.78 o 
   9   3   8      870.39      855.71     40.76 o 
  10   3   8      216.66      218.95     25.31 o 
  11   3   8      405.89      402.67     30.26 o 
  12   3   8      224.55      188.41     26.32 o 
  13   3   8      224.70      200.38     28.73 o 
 -15   4   8      659.32      662.90     30.49 o 
 -14   4   8      163.13      157.69     21.58 o 
 -13   4   8      308.61      281.07     19.88 o 
 -12   4   8      489.46      464.18     20.19 o 
 -11   4   8      988.66      986.79     28.81 o 
 -10   4   8      859.17      762.65     25.72 o 
  -9   4   8     1545.94     1523.50     36.00 o 
  -8   4   8      319.01      348.77     19.48 o 
  -7   4   8     1344.50     1204.87     55.25 o 
  -6   4   8      383.11      304.67     23.95 o 
  -5   4   8     1700.74     1695.86    169.97 o 
  -4   4   8     2521.77     2534.33    244.32 o 
  -3   4   8     1448.53     1390.81    177.22 o 
  -2   4   8      327.72      305.64     57.96 o 
  -1   4   8     3250.87     3318.10    162.50 o 
   0   4   8      553.33      562.46     43.21 o 
   1   4   8     4063.33     4062.76    203.59 o 
   2   4   8     3398.47     3416.48    197.69 o 
   3   4   8      781.69      884.14     53.83 o 
   4   4   8      550.91      598.09     21.05 o 
   5   4   8      785.87      772.23     32.52 o 
   6   4   8     1037.11      991.25     34.21 o 
   7   4   8     2108.76     1939.21     54.24 o 
   8   4   8     1342.35     1315.88     95.81 o 
   9   4   8      889.36      895.34     42.49 o 
  10   4   8      110.65      116.49     21.87 o 
  11   4   8      146.43      186.21     45.85 o 
  12   4   8      314.40      349.69     30.85 o 
 -14   5   8     1240.99     1227.99    115.47 o 
 -13   5   8      331.61      290.69     27.82 o 
 -12   5   8     1152.38     1114.06     38.57 o 
 -11   5   8      815.58      722.47     30.47 o 
 -10   5   8     1266.29     1214.99     48.05 o 
  -9   5   8     1010.55      954.59     41.41 o 
  -8   5   8     3267.32     3143.38    287.23 o 
  -7   5   8     1527.61     1442.36    139.76 o 
  -6   5   8     3036.61     2821.95    288.03 o 
  -5   5   8      312.09      278.10     77.45 o 
  -4   5   8     2971.57     2786.16    317.81 o 
  -3   5   8     1246.22     1155.18    162.04 o 
  -2   5   8     3215.76     2926.11    189.12 o 
  -1   5   8     2866.06     2618.98    121.47 o 
   0   5   8     4163.72     4062.46    224.77 o 
   1   5   8      729.40      727.09     41.29 o 
   2   5   8     4592.69     4660.86    203.09 o 
   3   5   8     1931.58     2005.51     77.33 o 
   4   5   8     1363.41     1415.16     53.24 o 
   5   5   8     2020.97     1977.91     49.26 o 
   6   5   8     1764.49     1877.33     54.09 o 
   7   5   8      978.71      962.81     36.40 o 
   8   5   8     1372.51     1327.46     44.83 o 
   9   5   8      915.51      865.54     36.13 o 
  10   5   8      244.27      255.54     23.17 o 
  11   5   8      784.80      755.88     62.68 o 
 -13   6   8        8.69        1.92     19.20 o 
 -12   6   8        2.50      -14.69     16.13 o 
 -11   6   8      221.01      236.25     62.66 o 
 -10   6   8        3.39        8.69     15.65 o 
  -9   6   8        1.91        9.30     13.57 o 
  -8   6   8      160.38      121.13     21.63 o 
  -7   6   8      111.70      135.41     33.56 o 
  -6   6   8        0.43       -3.45     20.46 o 
  -5   6   8      513.26      430.65     81.47 o 
  -4   6   8        2.30       11.63     28.78 o 
  -3   6   8      764.55      763.80     48.78 o 
  -2   6   8      199.48      196.12     18.56 o 
  -1   6   8       15.55       43.62     12.86 o 
   0   6   8       11.79        8.12     11.29 o 
   1   6   8       75.92       86.76     14.53 o 
   2   6   8       81.20       75.70     12.17 o 
   3   6   8      597.87      575.46     23.27 o 
   4   6   8      719.12      673.97     27.61 o 
   5   6   8        7.53       28.67     13.27 o 
   6   6   8       48.32       37.20     15.16 o 
   7   6   8       45.71       58.90     15.74 o 
   8   6   8       12.08        7.55     14.36 o 
   9   6   8      104.44      114.11     20.17 o 
  10   6   8       73.15       56.54     18.00 o 
 -11   7   8      273.58      245.78     45.49 o 
 -10   7   8     1307.48     1139.82     64.05 o 
  -9   7   8      585.58      566.32     45.85 o 
  -8   7   8     1784.93     1497.30    118.33 o 
  -7   7   8     1041.10      957.71    120.56 o 
  -6   7   8     1417.23     1298.20    104.55 o 
  -5   7   8      420.50      377.60     34.30 o 
  -4   7   8     2267.72     2161.11    252.65 o 
  -3   7   8      704.56      618.64     39.22 o 
  -2   7   8     2339.33     2210.41    136.16 o 
  -1   7   8      848.21      817.94     43.75 o 
   0   7   8     1324.88     1252.28     71.20 o 
   1   7   8      673.42      607.10     28.72 o 
   2   7   8     2007.96     2088.55     60.57 o 
   3   7   8     1479.67     1493.40     61.19 o 
   4   7   8     1642.24     1662.32     67.61 o 
   5   7   8      824.25      881.75     37.88 o 
   6   7   8      699.83      722.44     34.83 o 
   7   7   8      449.31      446.40     28.95 o 
   8   7   8      449.64      503.12     30.51 o 
   9   7   8      598.77      674.23     59.77 o 
  -9   8   8       86.33       92.98     24.19 o 
  -8   8   8       55.57       42.02     21.28 o 
  -7   8   8       36.28       32.76     18.94 o 
  -6   8   8       95.30       97.96     33.77 o 
  -5   8   8       54.05       46.88     19.40 o 
  -4   8   8       70.30       51.54     19.35 o 
  -3   8   8       52.72       72.66     26.66 o 
  -2   8   8        1.22      -11.02     11.93 o 
  -1   8   8      100.59      105.27     18.91 o 
   0   8   8       28.72       47.07     16.76 o 
   1   8   8      189.59      189.95     21.49 o 
   2   8   8      154.56      178.52     22.63 o 
   3   8   8       72.36       84.55     23.98 o 
   4   8   8        3.64        2.98     21.03 o 
   5   8   8      109.51      146.95     29.39 o 
   6   8   8       13.28       43.44     25.35 o 
  -5   9   8      394.54      353.82     33.31 o 
  -4   9   8      505.32      433.62     66.38 o 
  -3   9   8      403.41      359.60     52.02 o 
  -2   9   8      748.36      632.57     57.20 o 
  -1   9   8      231.32      213.34     24.58 o 
   0   9   8      724.97      756.84     36.38 o 
   1   9   8      319.35      321.88     34.61 o 
   2   9   8      400.04      400.03     50.74 o 
 -16   1   9      961.31      947.50     42.43 o 
 -15   1   9      697.46      696.75     46.05 o 
 -14   1   9     2105.31     2096.33     65.92 o 
 -13   1   9      845.48      923.81     38.17 o 
 -12   1   9     2044.02     1934.49     59.04 o 
 -11   1   9     1885.52     1922.82     57.65 o 
 -10   1   9      735.13      716.72     24.68 o 
  -9   1   9     5259.44     5498.17    153.00 o 
  -8   1   9     2904.18     3049.48     87.30 o 
  -7   1   9     8165.79     8432.13    254.47 o 
  -6   1   9     6582.77     6405.59    236.77 o 
  -5   1   9    10924.71    10863.13    206.88 o 
  -4   1   9     1282.65     1338.31     32.09 o 
  -3   1   9      922.89      759.67     26.42 o 
  -2   1   9     1305.76     1157.32     29.11 o 
  -1   1   9     2417.42     2141.15     62.89 o 
   0   1   9     1309.65     1159.99     36.52 o 
   1   1   9    12574.28    12702.10    378.10 o 
   2   1   9     2560.53     2329.89    132.45 o 
   3   1   9     3932.29     3718.59     98.41 o 
   4   1   9     5269.07     5296.15    135.61 o 
   5   1   9     6694.95     6801.89    208.45 o 
   6   1   9     2444.89     2294.30     70.25 o 
   7   1   9     6671.07     6767.79    173.98 o 
   8   1   9      576.77      542.91     30.06 o 
   9   1   9     3060.81     2822.52     87.52 o 
  10   1   9       30.72       72.72     18.42 o 
  11   1   9     4492.89     4474.61    130.06 o 
  12   1   9      285.31      261.38     28.27 o 
  13   1   9     2365.93     2267.32     82.66 o 
 -16   2   9      185.69      192.90     33.78 o 
 -15   2   9      140.09      169.99     21.77 o 
 -14   2   9      163.95      159.38     20.82 o 
 -13   2   9      141.26      148.27     24.75 o 
 -12   2   9      201.73      163.02     20.20 o 
 -11   2   9      146.73      132.64     14.21 o 
 -10   2   9      193.46      199.95     12.48 o 
  -9   2   9     1196.82     1163.47     60.87 o 
  -8   2   9      875.59      836.13     52.50 o 
  -7   2   9     2232.91     2345.67    147.86 o 
  -6   2   9     2573.52     2609.39    138.93 o 
  -5   2   9      340.36      289.03     50.03 o 
  -4   2   9     1289.11     1229.86    104.80 o 
  -3   2   9     1824.73     1846.41     78.33 o 
  -2   2   9     1765.15     1732.38     52.88 o 
  -1   2   9     1468.06     1391.51     82.28 o 
   0   2   9     2772.74     2745.98    165.87 o 
   1   2   9        0.89        3.88      6.01 o 
   2   2   9     1137.26     1236.22     65.25 o 
   3   2   9     1529.64     1451.62     46.31 o 
   4   2   9     1018.53      993.99     30.32 o 
   5   2   9      835.46      782.35     29.42 o 
   6   2   9      500.61      470.99     21.02 o 
   7   2   9      244.55      256.62     16.55 o 
   8   2   9     1236.72     1275.84     73.44 o 
   9   2   9      196.11      164.51     21.68 o 
  10   2   9      664.41      628.99     35.43 o 
  11   2   9        9.97       46.93     32.89 o 
  12   2   9       28.97       17.34     16.72 o 
  13   2   9       56.21       55.03     21.20 o 
 -15   3   9      359.38      387.79     27.95 o 
 -14   3   9      424.43      389.56     26.71 o 
 -13   3   9      363.07      377.59     26.62 o 
 -12   3   9      914.61      970.30     33.13 o 
 -11   3   9     1406.89     1459.30     37.79 o 
 -10   3   9      848.34      818.75     24.98 o 
  -9   3   9     3338.49     3270.28    131.75 o 
  -8   3   9     1521.03     1472.11     49.71 o 
  -7   3   9     3529.11     3448.64    184.71 o 
  -6   3   9      846.51      816.05     43.53 o 
  -5   3   9     3093.13     3093.11    172.82 o 
  -4   3   9     2675.37     2717.64    356.38 o 
  -3   3   9     1783.74     1646.60    227.45 o 
  -2   3   9     4340.14     4469.37    306.93 o 
  -1   3   9     2950.10     3051.14    235.04 o 
   0   3   9       60.23       56.37     15.86 o 
   1   3   9     4814.90     4945.83    279.68 o 
   2   3   9     2763.64     2721.17    122.51 o 
   3   3   9     4554.58     4631.55    188.74 o 
   4   3   9     3253.65     3149.93    103.37 o 
   5   3   9     3343.32     3111.78     71.78 o 
   6   3   9       50.29       67.97     12.46 o 
   7   3   9     1491.19     1355.41     51.59 o 
   8   3   9      633.15      677.66     34.80 o 
   9   3   9     1719.45     1764.37     64.05 o 
  10   3   9      338.76      312.18     26.83 o 
  11   3   9     1748.01     1713.84     66.01 o 
  12   3   9      127.66      116.02     23.65 o 
  13   3   9      927.27      783.48     46.13 o 
 -15   4   9      339.20      344.35     27.81 o 
 -14   4   9      223.65      215.09     20.07 o 
 -13   4   9     1055.28      991.52     35.27 o 
 -12   4   9       13.80       11.20     10.60 o 
 -11   4   9     1966.63     1965.21     68.57 o 
 -10   4   9     1357.47     1399.57     35.30 o 
  -9   4   9      396.32      379.19     30.09 o 
  -8   4   9     2710.33     2676.87    107.99 o 
  -7   4   9     1315.82     1252.56    108.52 o 
  -6   4   9     1003.13      991.52    161.32 o 
  -5   4   9     4414.82     4364.15    433.37 o 
  -4   4   9     2126.67     2092.83    210.78 o 
  -3   4   9     1123.72     1113.65    133.85 o 
  -2   4   9     2842.99     2955.21    289.16 o 
  -1   4   9      282.69      282.93     41.09 o 
   0   4   9     1596.20     1821.76     55.77 o 
   1   4   9     1344.22     1308.95    106.65 o 
   2   4   9     3959.74     4143.15    230.81 o 
   3   4   9     1620.76     1725.82     73.79 o 
   4   4   9     5430.82     5726.31    303.53 o 
   5   4   9      310.06      304.21     18.05 o 
   6   4   9      896.54      863.90     38.59 o 
   7   4   9      201.81      205.54     21.61 o 
   8   4   9      601.39      605.08     34.55 o 
   9   4   9      343.26      386.32     29.29 o 
  10   4   9     2224.60     2238.82     79.00 o 
  11   4   9      173.96      154.92     40.55 o 
  12   4   9     1065.51      951.47     49.48 o 
 -14   5   9      143.49      102.15     29.13 o 
 -13   5   9       29.34       10.47     17.47 o 
 -12   5   9      108.37       88.95     16.41 o 
 -11   5   9        0.46      -17.46     11.64 o 
 -10   5   9        2.21       -6.67     11.17 o 
  -9   5   9       95.72       88.77     25.93 o 
  -8   5   9      535.14      533.24     59.07 o 
  -7   5   9      423.36      411.85     71.56 o 
  -6   5   9     1081.50     1064.09     84.06 o 
  -5   5   9      447.60      469.73     59.99 o 
  -4   5   9      241.57      231.38     21.12 o 
  -3   5   9      298.22      288.70     22.20 o 
  -2   5   9      265.55      225.93     19.83 o 
  -1   5   9      513.25      457.36     27.01 o 
   0   5   9       12.52       20.60     11.28 o 
   1   5   9     1125.02     1098.69     59.03 o 
   2   5   9        2.52       -3.35      7.95 o 
   3   5   9      748.27      760.92     25.77 o 
   4   5   9      448.61      433.61     26.59 o 
   5   5   9      304.12      330.10     18.11 o 
   6   5   9      126.70      111.18     16.75 o 
   7   5   9      320.59      320.42     22.29 o 
   8   5   9        2.37        7.66     16.70 o 
   9   5   9      604.38      553.83     35.85 o 
  10   5   9        0.27       -9.03     15.20 o 
  11   5   9      538.87      475.20     39.57 o 
 -12   6   9      493.82      451.21     34.28 o 
 -11   6   9      857.22      864.83    123.05 o 
 -10   6   9     1423.03     1350.69    104.06 o 
  -9   6   9      934.36      959.13    103.78 o 
  -8   6   9     1520.73     1544.26    139.67 o 
  -7   6   9     2544.56     2394.11    282.56 o 
  -6   6   9     2155.33     2082.22    179.88 o 
  -5   6   9     1790.68     1650.73    221.29 o 
  -4   6   9     2757.38     2761.46    321.65 o 
  -3   6   9      338.13      305.39     38.75 o 
  -2   6   9     2321.04     2208.58    304.50 o 
  -1   6   9     1700.55     1620.98     91.66 o 
   0   6   9     2540.49     2445.43    147.80 o 
   1   6   9     1677.80     1626.96     67.88 o 
   2   6   9     1368.06     1325.64     56.81 o 
   3   6   9      704.09      695.11     26.11 o 
   4   6   9     1602.66     1659.64     44.83 o 
   5   6   9     1208.78     1279.91     44.48 o 
   6   6   9     2288.85     2496.77     69.63 o 
   7   6   9      953.46      918.21     38.14 o 
   8   6   9     1210.38     1182.84     44.72 o 
   9   6   9      264.93      328.52     27.05 o 
  10   6   9     1010.99     1010.45     86.96 o 
 -11   7   9       18.13       -4.20     20.01 o 
 -10   7   9        2.11      -10.75     17.53 o 
  -9   7   9       30.88       33.40     18.63 o 
  -8   7   9       20.04       43.14     23.65 o 
  -7   7   9       62.17       80.43     19.84 o 
  -6   7   9       37.55       17.33     17.10 o 
  -5   7   9      106.12      120.00     21.29 o 
  -4   7   9       33.32       53.09     30.04 o 
  -3   7   9      211.13      210.59     25.31 o 
  -2   7   9       35.21       26.37     13.86 o 
  -1   7   9        1.76       -8.50     11.64 o 
   0   7   9       42.40       37.86     14.03 o 
   1   7   9        8.76      -13.85     12.34 o 
   2   7   9        0.50        3.38     13.84 o 
   3   7   9       61.38       68.70     17.36 o 
   4   7   9      167.36      143.20     26.37 o 
   5   7   9        5.80        8.17     18.75 o 
   6   7   9        0.75       -9.42     14.59 o 
   7   7   9       80.64       87.78     19.33 o 
   8   7   9        1.10       27.76     17.00 o 
  -8   8   9      606.75      557.82     39.57 o 
  -7   8   9      438.71      386.98     63.91 o 
  -6   8   9     1535.86     1434.38    139.89 o 
  -5   8   9      445.31      376.54     77.30 o 
  -4   8   9      474.29      415.96     33.06 o 
  -3   8   9      939.24      882.22     77.29 o 
  -2   8   9      276.80      259.10     24.37 o 
  -1   8   9      388.16      369.68     25.69 o 
   0   8   9     1510.70     1492.96     50.83 o 
   1   8   9      175.21      192.72     23.75 o 
   2   8   9     1226.02     1259.99     47.71 o 
   3   8   9      893.32      811.43     48.60 o 
   4   8   9      670.41      681.15     46.26 o 
   5   8   9      581.29      557.97     43.32 o 
  -3   9   9      169.02      158.41     27.88 o 
  -2   9   9      159.07      132.59     26.42 o 
  -1   9   9      162.03      139.25     22.55 o 
   0   9   9      147.59      149.03     22.78 o 
   1   9   9       80.11      103.38     22.34 o 
 -16   0  10      894.64      973.98     60.53 o 
 -15   0  10      273.44      280.31     32.94 o 
 -14   0  10     1558.39     1526.58     75.02 o 
 -13   0  10     1061.47     1049.42     58.03 o 
 -12   0  10     2544.75     2439.07     99.23 o 
 -11   0  10        9.59      -19.55     13.88 o 
 -10   0  10     2948.35     3078.22    114.52 o 
  -9   0  10      919.28      937.74    104.92 o 
  -8   0  10     6367.04     6852.11    235.51 o 
  -7   0  10     4609.28     4763.79    168.86 o 
  -6   0  10     7053.96     7144.86    171.13 o 
  -5   0  10      202.73      187.84     20.02 o 
  -4   0  10     5189.50     4782.54    118.48 o 
  -3   0  10      781.45      798.38     38.87 o 
  -2   0  10    11632.05    11318.08    375.40 o 
  -1   0  10     5518.52     5313.23    185.81 o 
   0   0  10    18152.78    17869.89    586.17 o 
   1   0  10     3197.66     3212.44    121.22 o 
   2   0  10     6259.74     6460.92    227.04 o 
   3   0  10      481.39      529.05     35.29 o 
   4   0  10     6393.89     6884.85    244.52 o 
   5   0  10      107.38       67.20     18.80 o 
   6   0  10     7874.28     7479.00    268.01 o 
   7   0  10      327.07      325.18     33.30 o 
   8   0  10     2745.87     2722.75    119.79 o 
   9   0  10      191.62      257.52     33.01 o 
  10   0  10     3297.30     3033.49    134.81 o 
  11   0  10       36.83       11.93     22.72 o 
  12   0  10     2511.08     2285.23    115.55 o 
  13   0  10        2.21      -12.43     23.18 o 
 -16   1  10       49.59       39.76     16.32 o 
 -15   1  10       61.14       80.02     17.64 o 
 -14   1  10       75.65       87.82     17.09 o 
 -13   1  10       16.56        2.65     13.00 o 
 -12   1  10      225.42      180.99     28.95 o 
 -11   1  10       41.24       29.74     11.32 o 
 -10   1  10      441.95      407.74     22.68 o 
  -9   1  10      677.88      676.21     40.64 o 
  -8   1  10       12.66        6.76      6.21 o 
  -7   1  10      160.62      179.51     20.05 o 
  -6   1  10       18.00       15.61      7.29 o 
  -5   1  10      206.33      195.88     14.78 o 
  -4   1  10      595.44      580.73     30.53 o 
  -3   1  10      485.39      470.70     31.79 o 
  -2   1  10      131.10      142.17     14.01 o 
  -1   1  10       12.02       17.98      6.14 o 
   0   1  10      120.61      118.53     20.82 o 
   1   1  10      633.16      723.37     34.82 o 
   2   1  10        5.37        0.26      7.10 o 
   3   1  10      546.38      495.94     24.22 o 
   4   1  10       15.81       10.82      9.04 o 
   5   1  10       37.96       50.91     12.21 o 
   6   1  10        9.36        5.55     10.89 o 
   7   1  10      207.62      199.12     20.44 o 
   8   1  10        2.63      -10.62     11.33 o 
   9   1  10      168.11      152.41     20.76 o 
  10   1  10       72.65       67.94     18.06 o 
  11   1  10      242.14      235.29     27.51 o 
  12   1  10        0.13        3.61     16.32 o 
  13   1  10      288.09      255.54     43.53 o 
 -16   2  10      768.59      788.46     39.40 o 
 -15   2  10      342.82      312.36     25.76 o 
 -14   2  10     1545.64     1599.85     55.24 o 
 -13   2  10      484.77      504.33     28.23 o 
 -12   2  10      514.19      497.30     27.29 o 
 -11   2  10      402.20      401.31     19.97 o 
 -10   2  10      960.25     1005.93     53.00 o 
  -9   2  10      768.16      769.89     60.49 o 
  -8   2  10     3102.94     3081.20    122.19 o 
  -7   2  10      584.73      593.52     48.75 o 
  -6   2  10     4355.64     4460.23    449.26 o 
  -5   2  10     2312.28     2371.42    215.00 o 
  -4   2  10     7999.69     7793.04    577.98 o 
  -3   2  10     1431.46     1473.75     72.25 o 
  -2   2  10     3188.61     3181.39    155.44 o 
  -1   2  10      102.53      104.91      9.72 o 
   0   2  10     5283.98     5451.51    164.93 o 
   1   2  10       81.43       97.64     18.53 o 
   2   2  10     8945.72     8988.27    254.96 o 
   3   2  10      878.92      904.64     28.93 o 
   4   2  10     2969.45     2931.83    107.11 o 
   5   2  10     1106.47     1054.30     33.25 o 
   6   2  10     3586.12     3514.26     80.74 o 
   7   2  10        8.92       11.89      9.88 o 
   8   2  10     3709.78     3710.85    108.24 o 
   9   2  10      225.14      240.17     24.27 o 
  10   2  10     3287.05     2968.42     94.38 o 
  11   2  10       56.80       20.74     24.12 o 
  12   2  10     2095.95     1965.16     74.62 o 
 -15   3  10      547.57      517.71     30.98 o 
 -14   3  10        9.60       -0.75     13.04 o 
 -13   3  10      451.38      524.61     29.55 o 
 -12   3  10      559.80      497.14     24.02 o 
 -11   3  10      867.73      908.63     27.46 o 
 -10   3  10     2079.91     2118.61     50.32 o 
  -9   3  10     2113.56     2092.08    109.55 o 
  -8   3  10      133.58      143.68     12.86 o 
  -7   3  10     1871.70     1874.12    118.70 o 
  -6   3  10      699.74      634.17     40.38 o 
  -5   3  10     6524.53     6495.78    410.26 o 
  -4   3  10     2172.01     2148.60    130.00 o 
  -3   3  10     8361.17     8438.48    788.92 o 
  -2   3  10      241.86      236.96     20.59 o 
  -1   3  10      446.58      456.25     30.62 o 
   0   3  10        3.63        4.59      6.65 o 
   1   3  10     1348.81     1396.05     73.62 o 
   2   3  10      574.41      529.09     26.01 o 
   3   3  10     2209.92     2086.85     96.49 o 
   4   3  10      153.63      162.66     14.46 o 
   5   3  10      657.69      619.04     24.78 o 
   6   3  10      666.22      652.45     25.74 o 
   7   3  10     1690.48     1695.98     59.94 o 
   8   3  10      265.20      222.91     22.82 o 
   9   3  10     1703.61     1598.16     60.82 o 
  10   3  10       37.53       26.45     17.16 o 
  11   3  10      895.46      853.79     44.59 o 
  12   3  10        0.96      -10.26     15.91 o 
 -14   4  10      215.79      249.22     23.67 o 
 -13   4  10        2.51        7.06     11.42 o 
 -12   4  10      159.42      191.67     16.64 o 
 -11   4  10      237.54      234.60     19.48 o 
 -10   4  10     1637.27     1639.06     68.87 o 
  -9   4  10      884.55      900.44     63.46 o 
  -8   4  10     1499.77     1605.92    128.24 o 
  -7   4  10      127.17      117.75     17.97 o 
  -6   4  10      582.84      579.95     70.47 o 
  -5   4  10      392.81      382.43     65.16 o 
  -4   4  10     2603.16     2509.29    276.57 o 
  -3   4  10      217.13      212.27     23.13 o 
  -2   4  10     2307.47     2287.68    240.03 o 
  -1   4  10        1.00        7.73     18.60 o 
   0   4  10     2686.64     2800.96    305.03 o 
   1   4  10      548.98      553.32     52.46 o 
   2   4  10     1903.16     2014.24     89.67 o 
   3   4  10      187.25      183.26     15.79 o 
   4   4  10      249.73      322.47     77.36 o 
   5   4  10       28.69       16.22      9.86 o 
   6   4  10     1252.54     1255.65     73.14 o 
   7   4  10       41.43       29.18     13.99 o 
   8   4  10     1368.32     1258.59     52.27 o 
   9   4  10        9.76       16.12     16.82 o 
  10   4  10      536.11      461.25     33.81 o 
  11   4  10       82.25       89.37     23.30 o 
 -13   5  10     1021.96     1006.43     90.55 o 
 -12   5  10      454.87      476.38     36.29 o 
 -11   5  10      720.23      720.94     44.60 o 
 -10   5  10      463.24      484.41     38.95 o 
  -9   5  10     1519.97     1440.24    100.86 o 
  -8   5  10     1092.64     1058.54    126.87 o 
  -7   5  10     4441.52     4405.62    421.96 o 
  -6   5  10      931.34      901.71    107.14 o 
  -5   5  10     3509.41     3464.63    422.82 o 
  -4   5  10      296.31      268.15     46.82 o 
  -3   5  10     2972.51     2865.93    292.23 o 
  -2   5  10      157.11      146.25     50.23 o 
  -1   5  10     3784.38     3766.78    414.85 o 
   0   5  10      281.14      316.53     44.49 o 
   1   5  10     2457.95     2413.13    243.52 o 
   2   5  10      118.44      110.22     14.22 o 
   3   5  10     1568.25     1674.53     60.00 o 
   4   5  10      121.20       93.75     14.47 o 
   5   5  10     2300.54     2191.12     67.91 o 
   6   5  10      465.49      453.00     57.93 o 
   7   5  10     2243.30     2098.70    109.33 o 
   8   5  10      279.96      306.11     29.17 o 
   9   5  10     1803.31     1763.56     68.40 o 
  10   5  10       16.33        9.96     18.17 o 
 -12   6  10       11.16       17.56     20.70 o 
 -11   6  10      123.29      116.45     20.75 o 
 -10   6  10      214.26      246.35     26.50 o 
  -9   6  10        4.40      -21.19     14.13 o 
  -8   6  10       30.00       16.61     36.68 o 
  -7   6  10        1.81       -2.23     14.49 o 
  -6   6  10       61.39       41.48     16.53 o 
  -5   6  10      157.54      134.35     46.60 o 
  -4   6  10      232.01      255.46     32.95 o 
  -3   6  10       64.55       41.01     17.47 o 
  -2   6  10       22.98       39.11     15.48 o 
  -1   6  10      154.74      165.44     36.44 o 
   0   6  10       66.89       71.62     17.00 o 
   1   6  10      228.12      206.74     23.75 o 
   2   6  10      263.28      269.88     21.10 o 
   3   6  10       38.03       13.89     13.71 o 
   4   6  10       74.03       68.03     13.35 o 
   5   6  10       71.85       66.86     17.49 o 
   6   6  10       27.71       29.27     17.22 o 
   7   6  10       48.31       52.37     18.99 o 
   8   6  10       24.94       24.48     18.76 o 
   9   6  10        0.20        8.34     17.96 o 
 -10   7  10      290.76      275.82     32.48 o 
  -9   7  10     1078.60     1017.94    120.07 o 
  -8   7  10      293.91      265.09     60.67 o 
  -7   7  10     1410.50     1301.62    145.87 o 
  -6   7  10      441.42      419.81     93.77 o 
  -5   7  10     1598.23     1521.20    208.88 o 
  -4   7  10      519.09      511.33     72.79 o 
  -3   7  10     1865.76     1855.17    284.14 o 
  -2   7  10      400.29      384.13     51.56 o 
  -1   7  10     1353.61     1378.80    137.60 o 
   0   7  10      247.40      244.17     32.72 o 
   1   7  10     1875.29     1733.73     72.38 o 
   2   7  10      112.44      113.70     19.76 o 
   3   7  10     2121.83     2141.41     63.85 o 
   4   7  10      173.05      165.34     54.11 o 
   5   7  10     1330.27     1354.33     63.81 o 
   6   7  10       85.58       65.27     24.93 o 
   7   7  10     1117.96     1120.79     46.53 o 
  -8   8  10       55.21       31.07     30.18 o 
  -7   8  10        6.12       16.61     19.12 o 
  -6   8  10      131.67      151.35     41.17 o 
  -5   8  10       62.86       72.01     25.18 o 
  -4   8  10      294.96      217.72     38.67 o 
  -3   8  10      125.49      122.20     23.25 o 
  -2   8  10       80.44      105.08     23.69 o 
  -1   8  10       46.03       36.40     16.73 o 
   0   8  10       32.59       29.79     20.31 o 
   1   8  10        1.78      -10.78     14.88 o 
   2   8  10      286.23      301.75     27.83 o 
   3   8  10        2.01       -7.11     27.90 o 
   4   8  10      182.58      184.22     33.28 o 
 -16   1  11      169.28      174.58     22.72 o 
 -15   1  11     1662.95     1639.65     57.48 o 
 -14   1  11       71.30       97.04     17.37 o 
 -13   1  11     2465.19     2445.76     72.14 o 
 -12   1  11       17.55       38.55     12.92 o 
 -11   1  11     1621.64     1591.22     51.02 o 
 -10   1  11     1944.63     1871.47     60.41 o 
  -9   1  11      777.54      780.80     82.41 o 
  -8   1  11     2812.06     2909.14    118.19 o 
  -7   1  11     2516.56     2635.47     59.50 o 
  -6   1  11       43.25       45.09     16.65 o 
  -5   1  11     4876.53     4579.81    116.92 o 
  -4   1  11      322.17      345.53     30.82 o 
  -3   1  11     7338.05     7519.01    148.20 o 
  -2   1  11      146.60      153.43     11.56 o 
  -1   1  11    17536.39    18785.32    356.06 o 
   0   1  11      143.12      103.30     13.68 o 
   1   1  11     4493.72     4730.70    187.54 o 
   2   1  11      382.84      377.09     21.12 o 
   3   1  11      786.59      755.03     43.21 o 
   4   1  11     1789.43     1696.68     55.91 o 
   5   1  11     4657.23     4603.38    124.33 o 
   6   1  11      280.90      248.53     25.25 o 
   7   1  11     4476.81     4290.60    120.59 o 
   8   1  11       34.27       29.10     23.50 o 
   9   1  11     2487.90     2254.27    139.76 o 
  10   1  11        8.98       -7.69     14.59 o 
  11   1  11     1916.70     1863.50     91.94 o 
  12   1  11        3.06        9.62     26.88 o 
 -15   2  11       21.79        2.63     13.52 o 
 -14   2  11      370.20      404.29     26.83 o 
 -13   2  11        4.87      -14.84     11.67 o 
 -12   2  11      933.04      849.06     35.81 o 
 -11   2  11        8.21       26.09     12.04 o 
 -10   2  11     1188.98     1279.93     40.36 o 
  -9   2  11       23.87        8.78      9.13 o 
  -8   2  11      490.37      457.67     40.49 o 
  -7   2  11       56.00       72.73     15.93 o 
  -6   2  11      908.94      924.78    133.04 o 
  -5   2  11      195.62      180.96     19.78 o 
  -4   2  11     2238.75     2213.13    143.72 o 
  -3   2  11       85.05       88.80     20.53 o 
  -2   2  11     2972.27     2950.04    146.30 o 
  -1   2  11       37.26       32.26      7.67 o 
   0   2  11      453.51      463.94     19.12 o 
   1   2  11       47.24       38.36      8.99 o 
   2   2  11      251.15      251.06     16.86 o 
   3   2  11      395.23      408.66     27.59 o 
   4   2  11     1647.47     1628.67     69.08 o 
   5   2  11        0.56       -3.51      8.70 o 
   6   2  11      846.24      767.57     34.13 o 
   7   2  11       24.73       24.97     10.67 o 
   8   2  11     1237.39     1130.54     47.94 o 
   9   2  11       42.41       36.75     17.04 o 
  10   2  11      885.37      836.93     42.92 o 
  11   2  11       23.03       26.81     18.71 o 
  12   2  11      153.02      140.13     25.03 o 
 -15   3  11      343.63      382.91     27.96 o 
 -14   3  11       77.16       76.75     17.95 o 
 -13   3  11      990.71     1036.26     42.19 o 
 -12   3  11      263.10      342.17     58.25 o 
 -11   3  11     3697.32     3904.94    118.84 o 
 -10   3  11      252.08      261.48     32.44 o 
  -9   3  11      761.37      686.87     48.06 o 
  -8   3  11      720.11      688.25     33.77 o 
  -7   3  11      171.06      126.24     18.72 o 
  -6   3  11       33.18       47.96      9.13 o 
  -5   3  11     3607.57     3616.55    296.65 o 
  -4   3  11        3.89       22.26     17.19 o 
  -3   3  11     4451.13     4535.83    463.22 o 
  -2   3  11      125.40      124.54     23.70 o 
  -1   3  11     3944.56     4104.13    387.19 o 
   0   3  11       73.11      102.05     15.68 o 
   1   3  11     2276.04     2320.26    110.85 o 
   2   3  11       36.47       49.30     10.28 o 
   3   3  11     2103.42     2131.46     99.49 o 
   4   3  11      641.25      626.24     31.66 o 
   5   3  11     2021.35     1903.43     80.08 o 
   6   3  11      701.84      689.85     27.61 o 
   7   3  11     1180.39     1059.89     45.35 o 
   8   3  11       42.49       37.60     16.32 o 
   9   3  11     2184.70     2070.06     78.99 o 
  10   3  11       57.76       37.16     18.99 o 
  11   3  11      995.10      935.20     47.78 o 
 -14   4  11     1042.80     1197.20     69.41 o 
 -13   4  11      201.28      199.26     45.99 o 
 -12   4  11     1504.90     1614.91     85.57 o 
 -11   4  11      172.41      184.12     19.39 o 
 -10   4  11     1738.67     1793.51    124.39 o 
  -9   4  11       30.93       14.30     14.57 o 
  -8   4  11     1049.23     1047.19    101.90 o 
  -7   4  11       61.62       33.50     15.21 o 
  -6   4  11     1511.27     1421.61    143.30 o 
  -5   4  11       86.68       95.47     27.29 o 
  -4   4  11     3366.50     3327.51    375.52 o 
  -3   4  11       10.55       -0.17     10.30 o 
  -2   4  11     2537.48     2601.05    309.82 o 
  -1   4  11      108.35       78.34     29.11 o 
   0   4  11     1477.15     1519.83    177.70 o 
   1   4  11      193.39      161.04     19.18 o 
   2   4  11     3556.28     3746.89    213.34 o 
   3   4  11      333.19      305.60     19.24 o 
   4   4  11     2537.54     2529.64     71.15 o 
   5   4  11      201.63      210.25     18.06 o 
   6   4  11      926.03      829.69     39.27 o 
   7   4  11       36.02       50.17     16.10 o 
   8   4  11     2137.76     2073.41     73.36 o 
   9   4  11       32.82       24.12     17.54 o 
  10   4  11     1792.68     1619.02     65.79 o 
  11   4  11       73.79       46.03     20.40 o 
 -13   5  11      175.04      170.80     25.89 o 
 -12   5  11      129.70      118.83     22.80 o 
 -11   5  11      199.28      198.34     27.85 o 
 -10   5  11      102.81      104.35     20.80 o 
  -9   5  11      241.76      281.03     34.27 o 
  -8   5  11      106.44      139.28     29.08 o 
  -7   5  11      155.05      161.32     49.03 o 
  -6   5  11        5.14        0.34     12.93 o 
  -5   5  11       42.65       54.77     15.86 o 
  -4   5  11       12.13       -4.19     16.97 o 
  -3   5  11      164.35      172.23     36.81 o 
  -2   5  11        0.56       -3.14     11.28 o 
  -1   5  11      305.50      298.93     32.91 o 
   0   5  11        5.96        9.37     12.82 o 
   1   5  11       14.88       19.17     13.52 o 
   2   5  11       21.70       19.13     38.93 o 
   3   5  11      162.52      170.72     17.35 o 
   4   5  11        1.12        6.16     11.24 o 
   5   5  11      634.46      633.83     35.78 o 
   6   5  11       55.78      101.71     19.94 o 
   7   5  11      463.46      430.23     78.15 o 
   8   5  11       50.98       30.31     18.40 o 
   9   5  11      632.91      649.24     40.47 o 
  10   5  11       53.51       46.64     20.47 o 
 -12   6  11     1200.97     1231.91     89.01 o 
 -11   6  11       15.51        5.40     14.74 o 
 -10   6  11     1188.91     1216.21     74.35 o 
  -9   6  11      273.31      242.77     29.49 o 
  -8   6  11     1888.57     1828.80    189.20 o 
  -7   6  11      109.12      117.78     22.28 o 
  -6   6  11     1743.82     1603.09    208.03 o 
  -5   6  11        2.02      -19.57     13.05 o 
  -4   6  11     2388.90     2353.24    231.14 o 
  -3   6  11       40.10       25.31     23.14 o 
  -2   6  11     5381.93     5120.92    596.45 o 
  -1   6  11       52.00       46.22     16.68 o 
   0   6  11     3004.86     3146.40    136.16 o 
   1   6  11       64.46       57.79     17.99 o 
   2   6  11      984.81      993.82     45.96 o 
   3   6  11       27.90       21.04     15.90 o 
   4   6  11     1797.92     1704.55     64.79 o 
   5   6  11       67.97       49.14     19.36 o 
   6   6  11     2569.85     2548.79     86.74 o 
   7   6  11        7.94       33.98     19.38 o 
   8   6  11     1873.52     1797.43     71.19 o 
 -10   7  11       19.64      -20.86     17.43 o 
  -9   7  11       48.88       58.12     24.73 o 
  -8   7  11       10.57      -10.82     17.36 o 
  -7   7  11       74.03       68.20     22.25 o 
  -6   7  11        1.10       -6.96     14.51 o 
  -5   7  11      198.54      257.57     39.93 o 
  -4   7  11       41.58       19.79     16.90 o 
  -3   7  11       27.61       63.94     18.68 o 
  -2   7  11       17.76       18.32     19.30 o 
  -1   7  11       71.98      111.70     29.40 o 
   0   7  11      476.95      448.23     36.06 o 
   1   7  11       21.02       33.71     19.38 o 
   2   7  11       45.43       42.02     18.93 o 
   3   7  11       22.89       36.13     19.40 o 
   4   7  11       59.75       55.61     30.49 o 
   5   7  11        4.58        9.83     28.99 o 
   6   7  11       17.76       21.93     30.92 o 
  -7   8  11       24.74       13.31     18.74 o 
  -6   8  11     1273.39     1176.77    141.40 o 
  -5   8  11        9.38       14.14     19.09 o 
  -4   8  11     1230.10     1032.65     80.84 o 
  -3   8  11      190.13      196.00     61.92 o 
  -2   8  11     1247.66     1170.43    112.79 o 
  -1   8  11        0.94        7.64     17.07 o 
   0   8  11     1554.06     1656.02     99.75 o 
   1   8  11       84.52       87.09     24.17 o 
   2   8  11     1165.43     1266.96     58.90 o 
   3   8  11        0.26      -13.82     28.76 o 
 -15   0  12       10.14       16.73     20.98 o 
 -14   0  12     1917.36     1898.27     87.51 o 
 -13   0  12        5.60       18.32     17.79 o 
 -12   0  12     3943.12     4048.21    149.10 o 
 -11   0  12       12.26        1.31     15.25 o 
 -10   0  12     5237.12     5405.91    186.18 o 
  -9   0  12        4.30       13.18     16.93 o 
  -8   0  12     4618.92     4654.52    169.72 o 
  -7   0  12       25.26       17.27     14.42 o 
  -6   0  12     3712.02     3596.61    135.41 o 
  -5   0  12      560.75      521.38     23.46 o 
  -4   0  12     3114.46     3082.51     96.99 o 
  -3   0  12      966.62      971.58     48.63 o 
  -2   0  12    13515.90    14324.84    475.23 o 
  -1   0  12       25.88       22.99     14.58 o 
   0   0  12    11464.07    11816.05    398.17 o 
   1   0  12      332.54      363.92     29.90 o 
   2   0  12      388.99      396.17     31.95 o 
   3   0  12     2472.26     2444.46    103.80 o 
   4   0  12     3766.04     3647.38    145.44 o 
   5   0  12     1908.94     2098.98     96.59 o 
   6   0  12     5775.20     5369.44    205.19 o 
   7   0  12      673.45      576.56     46.14 o 
   8   0  12     1671.33     1749.42     90.49 o 
   9   0  12       12.29      -12.79     18.43 o 
  10   0  12     2150.82     2053.31    105.01 o 
  11   0  12       73.59       78.88     29.49 o 
 -15   1  12       80.43       74.57     18.13 o 
 -14   1  12       38.48       28.39     15.47 o 
 -13   1  12       76.77       80.85     16.76 o 
 -12   1  12       17.96       -6.23     11.44 o 
 -11   1  12      129.81      141.80     17.35 o 
 -10   1  12       35.21       30.50     11.96 o 
  -9   1  12      119.87       99.78     15.94 o 
  -8   1  12      145.36      156.53     16.63 o 
  -7   1  12       94.40       78.46     10.58 o 
  -6   1  12       13.73        9.43      7.01 o 
  -5   1  12       18.36        6.56     12.26 o 
  -4   1  12      134.22      122.81     14.21 o 
  -3   1  12      352.00      334.34     25.64 o 
  -2   1  12      146.03      119.26     11.76 o 
  -1   1  12       11.64       17.42     10.44 o 
   0   1  12        5.07       12.45     12.64 o 
   1   1  12     1334.99     1526.04     50.10 o 
   2   1  12       23.31       27.77     10.69 o 
   3   1  12     1576.62     1459.96     58.59 o 
   4   1  12     1008.91      968.40     39.84 o 
   5   1  12        4.47       15.39     13.82 o 
   6   1  12      257.18      214.78     22.48 o 
   7   1  12       42.64       37.31     15.75 o 
   8   1  12       17.86       15.31     13.24 o 
   9   1  12      306.84      282.67     25.86 o 
  10   1  12       38.84       48.11     19.15 o 
  11   1  12       61.30       52.41     19.21 o 
 -15   2  12       20.49       10.38     15.45 o 
 -14   2  12     1848.75     1779.14     59.75 o 
 -13   2  12        0.13        6.41     13.14 o 
 -12   2  12     2383.89     2346.58     69.91 o 
 -11   2  12       50.23       47.71     14.57 o 
 -10   2  12     1911.83     1938.24    203.89 o 
  -9   2  12       43.63       26.53     10.36 o 
  -8   2  12     1253.15     1214.57     90.26 o 
  -7   2  12       94.87       63.53     31.09 o 
  -6   2  12     4154.62     4102.20    313.03 o 
  -5   2  12      159.47      156.76     17.06 o 
  -4   2  12     4796.05     4655.52    297.18 o 
  -3   2  12      202.83      198.55     17.82 o 
  -2   2  12     2734.08     2749.13    109.20 o 
  -1   2  12       32.96       36.95     13.32 o 
   0   2  12     3108.72     3068.43     89.83 o 
   1   2  12     1273.70     1252.43     52.02 o 
   2   2  12     1783.73     1843.73     50.44 o 
   3   2  12     1724.63     1584.68     57.73 o 
   4   2  12     2999.05     3099.28    129.17 o 
   5   2  12      276.05      265.56     18.16 o 
   6   2  12     3157.78     3124.38     76.03 o 
   7   2  12      833.09      847.57     32.44 o 
   8   2  12     1689.20     1535.91     89.05 o 
   9   2  12      460.08      435.46     31.59 o 
  10   2  12     1777.20     1620.33     64.41 o 
  11   2  12      133.36      119.09     24.23 o 
 -14   3  12      131.12      163.52     25.23 o 
 -13   3  12      715.56      781.88     36.89 o 
 -12   3  12      244.24      255.54     22.76 o 
 -11   3  12     1509.90     1554.83     79.03 o 
 -10   3  12       78.19       73.05     27.27 o 
  -9   3  12      553.79      499.40     55.46 o 
  -8   3  12      110.37       75.56     15.27 o 
  -7   3  12       14.66       10.99      8.08 o 
  -6   3  12        0.42      -10.16      6.77 o 
  -5   3  12     2160.34     2172.91    237.08 o 
  -4   3  12       75.73       80.26     25.02 o 
  -3   3  12     2936.77     2865.13    304.09 o 
  -2   3  12      121.54      120.50     17.11 o 
  -1   3  12     1862.76     1768.94    154.81 o 
   0   3  12       35.05       60.72     10.89 o 
   1   3  12     5328.70     5543.18    159.76 o 
   2   3  12      356.78      354.06     19.39 o 
   3   3  12     2926.53     2876.97    133.34 o 
   4   3  12     1026.85     1007.72     51.89 o 
   5   3  12     1003.65      985.14     34.27 o 
   6   3  12      449.68      408.07     22.47 o 
   7   3  12     1515.20     1397.24     54.96 o 
   8   3  12      311.13      302.53     27.03 o 
   9   3  12      947.86      824.81     43.40 o 
  10   3  12      185.35      131.09     23.98 o 
  11   3  12      293.63      300.91     30.57 o 
 -14   4  12      495.52      533.46     47.52 o 
 -13   4  12       54.71       14.03     24.98 o 
 -12   4  12      760.05      824.45     41.25 o 
 -11   4  12        6.83        1.63     12.50 o 
 -10   4  12     1441.32     1522.42     92.66 o 
  -9   4  12       25.85       -8.93     17.32 o 
  -8   4  12      423.22      367.85     27.27 o 
  -7   4  12      113.60      109.67     33.68 o 
  -6   4  12      325.61      295.96     39.97 o 
  -5   4  12        8.05      -10.42     10.67 o 
  -4   4  12     2031.90     1850.30    216.49 o 
  -3   4  12       12.21       10.27     12.08 o 
  -2   4  12     1667.50     1967.78     94.17 o 
  -1   4  12        7.40       -4.36     12.65 o 
   0   4  12      836.68      913.67    106.28 o 
   1   4  12       85.86       85.16     17.76 o 
   2   4  12     1240.28     1281.27     54.38 o 
   3   4  12      725.19      728.93     34.10 o 
   4   4  12      951.88      899.67     33.08 o 
   5   4  12      626.78      567.54     26.58 o 
   6   4  12      993.46      890.62     96.61 o 
   7   4  12       83.66       67.01     18.47 o 
   8   4  12     1084.77      991.62     47.40 o 
   9   4  12       49.31       34.31     18.46 o 
  10   4  12      271.94      251.36     31.13 o 
 -13   5  12      657.99      658.89     69.26 o 
 -12   5  12       32.47      -15.47     13.50 o 
 -11   5  12      958.17     1063.61     52.64 o 
 -10   5  12       87.28       67.80     43.04 o 
  -9   5  12     1397.98     1466.47     68.44 o 
  -8   5  12      186.25      226.89     28.55 o 
  -7   5  12      877.41      896.67    147.06 o 
  -6   5  12       29.76       12.04     21.16 o 
  -5   5  12      933.89      824.14     97.11 o 
  -4   5  12       94.42       66.53     17.03 o 
  -3   5  12     2435.04     2352.08    299.19 o 
  -2   5  12      215.78      213.54     27.73 o 
  -1   5  12     5503.89     6086.98    230.42 o 
   0   5  12      286.34      289.73     34.52 o 
   1   5  12     3550.95     3700.79    380.00 o 
   2   5  12      463.41      445.68     43.92 o 
   3   5  12     1627.99     1722.08    174.85 o 
   4   5  12      612.70      653.40     30.22 o 
   5   5  12     2954.17     2827.91    155.61 o 
   6   5  12     1000.39      918.20     44.97 o 
   7   5  12     1772.67     1642.73    140.65 o 
   8   5  12      288.85      282.85     29.95 o 
   9   5  12      811.70      789.75     45.02 o 
 -11   6  12       49.50       18.43     16.26 o 
 -10   6  12       31.99       30.33     19.89 o 
  -9   6  12       25.21      -10.05     16.42 o 
  -8   6  12       48.47       78.25     21.15 o 
  -7   6  12        7.38      -21.06     14.56 o 
  -6   6  12      161.08      145.73     27.51 o 
  -5   6  12       28.61        7.55     15.52 o 
  -4   6  12      146.52      216.34     26.29 o 
  -3   6  12       30.04       17.58     17.11 o 
  -2   6  12        0.88       39.69     16.80 o 
  -1   6  12      149.98      158.03     23.52 o 
   0   6  12       57.21       70.46     19.38 o 
   1   6  12       36.73       13.65     18.33 o 
   2   6  12      139.75      128.49     21.80 o 
   3   6  12      169.84      175.44     24.84 o 
   4   6  12      159.06      168.66     37.49 o 
   5   6  12       40.97        1.37     23.22 o 
   6   6  12      131.68      185.07     27.21 o 
   7   6  12        5.02        5.04     17.50 o 
  -9   7  12      776.60      752.87     52.16 o 
  -8   7  12       21.12       12.51     18.49 o 
  -7   7  12      839.15      826.88    113.79 o 
  -6   7  12       77.92       57.94     20.54 o 
  -5   7  12     1377.79     1334.89    188.09 o 
  -4   7  12      280.90      272.31     37.99 o 
  -3   7  12     1534.49     1498.64    212.06 o 
  -2   7  12       71.10       69.62     26.18 o 
  -1   7  12     1727.90     1831.24     99.89 o 
   0   7  12      140.92      145.27     25.58 o 
   1   7  12     1902.82     2090.39    106.65 o 
   2   7  12      482.55      491.28     36.37 o 
   3   7  12     1511.48     1552.78     64.20 o 
   4   7  12      274.05      305.63     52.43 o 
   5   7  12     1324.64     1336.69     90.21 o 
  -5   8  12       25.81       22.07     19.67 o 
  -4   8  12       84.96       69.31     22.92 o 
  -3   8  12       47.60       34.37     19.40 o 
  -2   8  12       69.03       85.67     33.41 o 
  -1   8  12       34.41       46.82     21.44 o 
   0   8  12      144.09      151.49     35.58 o 
   1   8  12       30.48       13.72     20.24 o 
 -15   1  13     1347.54     1327.90     50.99 o 
 -14   1  13       38.22       31.48     15.12 o 
 -13   1  13     1896.29     1868.44     60.29 o 
 -12   1  13      567.17      530.97     28.07 o 
 -11   1  13     1710.73     1788.96     93.37 o 
 -10   1  13     1014.49      955.27     50.98 o 
  -9   1  13     3647.25     3740.65    431.46 o 
  -8   1  13     4711.08     4894.04    161.00 o 
  -7   1  13     6456.67     6668.77    293.37 o 
  -6   1  13     2586.29     2549.92     73.83 o 
  -5   1  13     2462.63     2310.82     68.06 o 
  -4   1  13       76.97      102.03     13.84 o 
  -3   1  13     3700.02     3825.70    103.70 o 
  -2   1  13     2076.33     2194.52     70.45 o 
  -1   1  13     4801.45     4674.61    100.36 o 
   0   1  13     1721.07     1668.96     52.61 o 
   1   1  13     4296.59     4425.73    142.33 o 
   2   1  13      361.24      388.67     47.77 o 
   3   1  13    10195.46    10155.98    250.38 o 
   4   1  13      695.59      766.03     36.10 o 
   5   1  13     6128.47     6108.74    161.97 o 
   6   1  13      705.11      651.67     35.22 o 
   7   1  13     1947.52     1925.14     68.41 o 
   8   1  13     1275.98     1235.00     52.46 o 
   9   1  13     1175.41     1063.14     49.62 o 
  10   1  13      974.22      915.91     46.89 o 
  11   1  13     1034.39      923.06     49.04 o 
 -14   2  13       56.12       81.39     18.58 o 
 -13   2  13       20.98       20.33     13.84 o 
 -12   2  13      177.46      165.39     19.45 o 
 -11   2  13      163.40      129.63     17.88 o 
 -10   2  13      659.51      721.75    123.25 o 
  -9   2  13      193.98      222.85     20.71 o 
  -8   2  13      471.85      451.00     30.10 o 
  -7   2  13       14.77       26.71     12.61 o 
  -6   2  13      748.95      693.76     42.23 o 
  -5   2  13      363.75      346.60     24.50 o 
  -4   2  13     1351.39     1280.14     88.42 o 
  -3   2  13      433.69      379.74     24.06 o 
  -2   2  13     1122.85     1094.45     73.99 o 
  -1   2  13      421.46      459.65     23.44 o 
   0   2  13     1118.12     1128.66     51.49 o 
   1   2  13     1131.03     1153.52     36.11 o 
   2   2  13     1582.00     1580.19     69.16 o 
   3   2  13      531.14      484.81     23.76 o 
   4   2  13      687.43      748.39     30.02 o 
   5   2  13      226.73      291.69     20.37 o 
   6   2  13      253.77      220.55     19.36 o 
   7   2  13      488.97      453.34     25.08 o 
   8   2  13      354.64      334.01     28.21 o 
   9   2  13      212.40      233.08     37.75 o 
  10   2  13      202.81      227.79     28.97 o 
 -14   3  13       11.83       -0.59     14.85 o 
 -13   3  13      996.12      973.97     42.58 o 
 -12   3  13      412.22      432.07     27.56 o 
 -11   3  13     1454.36     1578.02    101.32 o 
 -10   3  13     1029.58      942.62     47.64 o 
  -9   3  13      933.79      915.24     45.36 o 
  -8   3  13      683.63      670.12     32.48 o 
  -7   3  13     3517.01     3368.73    197.67 o 
  -6   3  13     1209.76     1109.34    134.38 o 
  -5   3  13     3565.14     3609.01    268.35 o 
  -4   3  13     1120.03     1145.37     94.23 o 
  -3   3  13     1463.66     1445.99    125.19 o 
  -2   3  13       23.13       29.36     13.44 o 
  -1   3  13     3110.64     3117.99    229.58 o 
   0   3  13      408.33      417.45     46.80 o 
   1   3  13     4968.58     4978.97    236.00 o 
   2   3  13     1803.01     1773.62     70.04 o 
   3   3  13     4378.63     4347.68    160.93 o 
   4   3  13      279.71      277.06     20.35 o 
   5   3  13     1716.78     1725.87     84.85 o 
   6   3  13      123.64      131.63     16.51 o 
   7   3  13      923.03      823.98     41.64 o 
   8   3  13      462.27      411.49     30.76 o 
   9   3  13      945.89      854.39     45.84 o 
  10   3  13      258.13      233.18     45.33 o 
 -13   4  13        4.80      -14.69     22.43 o 
 -12   4  13      768.96      893.55     43.55 o 
 -11   4  13      255.00      280.79     22.40 o 
 -10   4  13      690.67      732.80     76.83 o 
  -9   4  13      662.95      670.82    118.96 o 
  -8   4  13     1173.39     1102.58    188.94 o 
  -7   4  13      291.96      285.83     36.55 o 
  -6   4  13     1647.06     1578.37    143.84 o 
  -5   4  13      245.15      218.66     21.69 o 
  -4   4  13     1257.63     1318.15    159.24 o 
  -3   4  13      663.81      655.18     54.36 o 
  -2   4  13     1148.28     1097.28    149.87 o 
  -1   4  13      970.13      941.12     89.81 o 
   0   4  13     2337.30     2317.41    145.41 o 
   1   4  13     1320.79     1312.84    144.60 o 
   2   4  13     3822.87     3916.26    425.08 o 
   3   4  13     2234.03     2293.73    112.37 o 
   4   4  13     1345.59     1356.91     70.81 o 
   5   4  13      917.21      862.62     33.34 o 
   6   4  13      478.31      469.68     60.59 o 
   7   4  13      514.29      460.51     40.48 o 
   8   4  13      559.39      518.93     49.98 o 
   9   4  13      783.05      681.86     40.93 o 
 -12   5  13       11.31      -19.80     13.20 o 
 -11   5  13       48.75       55.21     16.08 o 
 -10   5  13       39.97       25.15     17.66 o 
  -9   5  13      207.14      231.38     51.93 o 
  -8   5  13      248.26      303.84     28.65 o 
  -7   5  13      637.35      609.00     89.63 o 
  -6   5  13        0.15       -2.36     14.68 o 
  -5   5  13     1224.19     1148.22    124.43 o 
  -4   5  13        9.37        6.42     14.15 o 
  -3   5  13     1021.33     1037.82    128.02 o 
  -2   5  13      261.18      293.53     79.70 o 
  -1   5  13      265.62      297.13     66.35 o 
   0   5  13      304.23      313.31     78.01 o 
   1   5  13      275.14      296.46     30.61 o 
   2   5  13      333.34      291.78     26.26 o 
   3   5  13      885.89      959.33     95.46 o 
   4   5  13       27.70       32.10     17.43 o 
   5   5  13      390.10      409.07     30.36 o 
   6   5  13        0.35       16.98     17.16 o 
   7   5  13       97.18      110.63     23.84 o 
   8   5  13       73.46       32.95     18.98 o 
 -10   6  13     1109.08     1202.06    121.76 o 
  -9   6  13      344.21      341.87     32.02 o 
  -8   6  13     1807.32     1868.84    180.18 o 
  -7   6  13      687.72      639.77     49.94 o 
  -6   6  13      816.87      849.60     88.63 o 
  -5   6  13      210.43      234.34     36.36 o 
  -4   6  13     1389.28     1283.49    196.76 o 
  -3   6  13      920.56      904.07    160.31 o 
  -2   6  13     2223.43     2520.00    120.59 o 
  -1   6  13     1650.77     1541.30    155.40 o 
   0   6  13     1179.37     1179.05    182.96 o 
   1   6  13      168.38      154.02     29.19 o 
   2   6  13     1912.35     1980.97    141.69 o 
   3   6  13      629.77      578.89     38.43 o 
   4   6  13     1824.69     1699.35     98.78 o 
   5   6  13     1104.22     1107.62     77.39 o 
   6   6  13     1205.81     1182.05     80.99 o 
  -8   7  13        0.95      -16.04     16.41 o 
  -7   7  13       12.76       21.66     19.54 o 
  -6   7  13       41.25       18.82     18.10 o 
  -5   7  13       50.67       42.72     19.72 o 
  -4   7  13       17.22        3.85     17.24 o 
  -3   7  13      156.08      147.49     33.60 o 
  -2   7  13        5.34       12.68     27.59 o 
  -1   7  13       38.39       50.26     20.82 o 
   0   7  13       15.31       11.82     18.86 o 
   1   7  13        4.88       -7.65     23.39 o 
   2   7  13        0.97       11.26     20.38 o 
   3   7  13        0.38       18.85     30.69 o 
   4   7  13        8.51       -8.07     30.30 o 
 -14   0  14      772.29      834.56     54.21 o 
 -13   0  14      439.80      416.37     38.25 o 
 -12   0  14     1339.67     1304.96     66.52 o 
 -11   0  14     1684.82     1637.84     76.06 o 
 -10   0  14     1467.16     1412.69     67.47 o 
  -9   0  14     4720.42     5459.30    199.11 o 
  -8   0  14     3015.68     3141.42    125.21 o 
  -7   0  14      978.64     1040.48     56.44 o 
  -6   0  14     4587.83     4372.79    164.84 o 
  -5   0  14     1826.58     1913.73     86.53 o 
  -4   0  14     1342.51     1494.56     73.52 o 
  -3   0  14     4423.53     4459.00    121.42 o 
  -2   0  14     3093.06     3413.58    132.46 o 
  -1   0  14     1528.20     1742.80     79.75 o 
   0   0  14     7404.93     7727.85    273.41 o 
   1   0  14     3181.50     3589.14    142.29 o 
   2   0  14     5725.54     5812.31    215.93 o 
   3   0  14     2231.57     2207.38    100.82 o 
   4   0  14     4768.73     5048.08    195.50 o 
   5   0  14     1968.13     1881.95     93.20 o 
   6   0  14     1814.98     1695.21     88.09 o 
   7   0  14     2172.42     2233.60    108.68 o 
   8   0  14      741.33      686.61     55.60 o 
   9   0  14      830.85      848.13     63.27 o 
  10   0  14      641.26      529.14     51.59 o 
 -14   1  14       14.54       19.33     14.12 o 
 -13   1  14       57.68       48.86     15.65 o 
 -12   1  14        2.88       -6.20     11.31 o 
 -11   1  14       65.60       44.22     13.91 o 
 -10   1  14       37.58       39.54     17.10 o 
  -9   1  14      201.50      234.35     30.74 o 
  -8   1  14      255.64      235.09     21.14 o 
  -7   1  14      152.24      182.52     19.24 o 
  -6   1  14      190.86      167.73     42.19 o 
  -5   1  14      177.10      165.67     18.10 o 
  -4   1  14       60.49       37.77     12.46 o 
  -3   1  14       11.00        6.88     10.84 o 
  -2   1  14      121.22      142.67     13.64 o 
  -1   1  14       28.25       45.66     10.48 o 
   0   1  14      140.03      163.95     15.71 o 
   1   1  14      227.40      273.63     21.95 o 
   2   1  14      322.46      312.84     23.38 o 
   3   1  14      181.15      228.95     64.16 o 
   4   1  14      137.66      135.32     19.74 o 
   5   1  14       10.52       10.24     13.74 o 
   6   1  14        0.29       16.23     15.36 o 
   7   1  14       69.92       83.73     19.94 o 
   8   1  14      118.92      138.48     22.16 o 
   9   1  14       82.06       75.85     21.38 o 
  10   1  14      145.77      124.04     35.64 o 
 -14   2  14      780.46      803.87     38.03 o 
 -13   2  14      374.86      374.45     25.76 o 
 -12   2  14      606.87      598.02     45.30 o 
 -11   2  14      442.16      403.27     25.39 o 
 -10   2  14      606.61      615.73    115.71 o 
  -9   2  14     1523.57     1533.51    192.20 o 
  -8   2  14     2746.82     2724.82    293.23 o 
  -7   2  14     2116.40     2184.45     69.09 o 
  -6   2  14     3188.61     3222.02     92.42 o 
  -5   2  14     1594.40     1728.04     92.76 o 
  -4   2  14     1288.76     1257.08     90.22 o 
  -3   2  14      906.39      910.06     38.56 o 
  -2   2  14     1829.83     1776.45     85.13 o 
  -1   2  14     2562.84     2608.14     96.09 o 
   0   2  14     1574.99     1589.81     68.67 o 
   1   2  14     4872.95     5096.61    133.97 o 
   2   2  14     3339.99     3444.94    106.32 o 
   3   2  14      723.71      776.12     40.69 o 
   4   2  14     4877.62     5202.37    121.24 o 
   5   2  14      438.15      482.65     25.53 o 
   6   2  14     1074.68     1032.58     37.92 o 
   7   2  14     1980.35     1905.96     56.37 o 
   8   2  14      401.57      351.08     42.06 o 
   9   2  14     1520.88     1308.15     94.64 o 
  10   2  14      558.30      587.90     38.74 o 
 -13   3  14      274.29      239.79     24.09 o 
 -12   3  14      191.27      210.25     22.77 o 
 -11   3  14      875.44      900.39    134.43 o 
 -10   3  14      227.91      206.59     45.98 o 
  -9   3  14     1125.09     1061.45     65.20 o 
  -8   3  14      822.62      767.10     82.90 o 
  -7   3  14     1382.01     1383.95    108.68 o 
  -6   3  14     1774.05     1788.18    145.94 o 
  -5   3  14     1621.71     1622.44    147.09 o 
  -4   3  14     1271.60     1285.70     90.10 o 
  -3   3  14      607.29      590.73     44.67 o 
  -2   3  14      846.34      851.79    102.84 o 
  -1   3  14      218.16      194.50     27.76 o 
   0   3  14     1045.55      905.48     92.30 o 
   1   3  14      336.10      327.98     45.05 o 
   2   3  14      463.78      476.34     26.48 o 
   3   3  14      774.02      726.01     30.78 o 
   4   3  14      207.13      223.99     19.27 o 
   5   3  14      769.50      716.83     38.41 o 
   6   3  14      236.64      239.00     20.52 o 
   7   3  14      539.42      497.00     33.07 o 
   8   3  14      487.66      435.84     32.43 o 
   9   3  14      279.86      277.67     30.97 o 
 -13   4  14      180.04      157.45     34.70 o 
 -12   4  14      204.29      283.48     41.17 o 
 -11   4  14      283.03      317.79     39.44 o 
 -10   4  14      738.20      761.91     69.91 o 
  -9   4  14      523.96      618.65     66.67 o 
  -8   4  14     1218.30     1257.70    125.05 o 
  -7   4  14      530.08      555.10     44.93 o 
  -6   4  14      751.76      783.16     56.76 o 
  -5   4  14      390.68      363.19     35.44 o 
  -4   4  14      765.67      733.59     93.85 o 
  -3   4  14      980.33      947.01    123.49 o 
  -2   4  14      832.18      786.56    111.52 o 
  -1   4  14     1286.38     1294.05    187.48 o 
   0   4  14      677.52      670.30    123.03 o 
   1   4  14      806.12      858.21    114.01 o 
   2   4  14     1354.77     1381.37    102.87 o 
   3   4  14      257.22      339.31     56.48 o 
   4   4  14      672.94      599.98     46.95 o 
   5   4  14      118.35      109.02     16.89 o 
   6   4  14      243.23      217.90     26.19 o 
   7   4  14      310.05      287.38     39.05 o 
   8   4  14      551.20      524.81     35.95 o 
 -11   5  14     1034.12      996.40    143.20 o 
 -10   5  14      945.09      906.90    106.03 o 
  -9   5  14      881.48      938.57     67.72 o 
  -8   5  14     1425.27     1509.74    118.17 o 
  -7   5  14     1343.40     1226.96    183.43 o 
  -6   5  14      542.25      536.26     57.91 o 
  -5   5  14     2142.00     2099.64    228.82 o 
  -4   5  14     1393.12     1262.42    162.35 o 
  -3   5  14      435.28      545.22     49.69 o 
  -2   5  14     1611.78     1620.31    205.21 o 
  -1   5  14      486.53      480.75     84.18 o 
   0   5  14      990.09      969.83    128.98 o 
   1   5  14      980.16      935.89     71.50 o 
   2   5  14      664.26      664.54     47.38 o 
   3   5  14      892.14      840.37     79.26 o 
   4   5  14      691.83      716.95     74.31 o 
   5   5  14     1059.22      993.74     69.77 o 
   6   5  14      781.83      725.28     42.06 o 
   7   5  14      469.04      425.02     33.88 o 
 -10   6  14       21.65       31.14     21.73 o 
  -9   6  14       64.93       51.02     20.38 o 
  -8   6  14       37.27       39.54     20.37 o 
  -7   6  14        4.80       -5.24     16.64 o 
  -6   6  14      386.80      371.96     57.96 o 
  -5   6  14       42.92       62.97     19.75 o 
  -4   6  14       67.84       81.23     20.46 o 
  -3   6  14      188.07      205.35     61.19 o 
  -2   6  14        0.60        6.75     17.10 o 
  -1   6  14      105.02       92.11     24.03 o 
   0   6  14      122.41      133.49     23.90 o 
   1   6  14       97.44       84.61     21.84 o 
   2   6  14      142.05      131.97     25.53 o 
   3   6  14       28.84       40.23     19.37 o 
   4   6  14       12.41        8.41     24.78 o 
   5   6  14       16.62       20.11     27.90 o 
  -7   7  14      881.25      890.27    104.41 o 
  -6   7  14      645.35      587.82     85.81 o 
  -5   7  14      795.93      790.94    141.04 o 
  -4   7  14      588.69      600.94    125.03 o 
  -3   7  14      442.33      416.65     50.72 o 
  -2   7  14      285.31      261.59     41.94 o 
  -1   7  14      641.66      681.53    117.56 o 
   0   7  14      721.53      665.71    103.17 o 
   1   7  14      752.25      753.88     45.09 o 
   2   7  14      878.36      903.41     49.78 o 
 -14   1  15     1002.40     1021.32     59.21 o 
 -13   1  15      526.50      521.48     30.09 o 
 -12   1  15     1183.71     1186.32     45.22 o 
 -11   1  15      370.96      353.68     23.51 o 
 -10   1  15      641.89      641.52     41.42 o 
  -9   1  15     1492.56     1581.06     79.20 o 
  -8   1  15     1287.29     1363.68     48.72 o 
  -7   1  15     1762.61     1794.00     59.13 o 
  -6   1  15     2142.55     2115.03     66.91 o 
  -5   1  15      867.81      845.84     53.38 o 
  -4   1  15     3399.29     3302.25     94.87 o 
  -3   1  15     1907.18     1975.36     65.29 o 
  -2   1  15     5176.65     5451.36    145.43 o 
  -1   1  15      659.79      663.61     26.97 o 
   0   1  15     3746.62     4029.40    150.97 o 
   1   1  15      322.47      336.98     20.73 o 
   2   1  15     2313.00     2404.90     76.06 o 
   3   1  15      264.82      222.63     23.54 o 
   4   1  15     2748.98     2869.30     91.26 o 
   5   1  15      104.88      196.33     64.64 o 
   6   1  15     2672.41     2441.04     82.45 o 
   7   1  15      631.15      613.19     37.64 o 
   8   1  15     1401.81     1353.31     58.15 o 
   9   1  15      322.39      302.80     29.35 o 
 -13   2  15       71.45       58.94     17.45 o 
 -12   2  15      149.56      106.43     17.89 o 
 -11   2  15      205.41      178.19     26.23 o 
 -10   2  15      575.75      595.12     90.76 o 
  -9   2  15      827.64      827.71    122.33 o 
  -8   2  15       10.06        5.45     19.97 o 
  -7   2  15      252.90      260.09     27.33 o 
  -6   2  15       89.48       61.40     16.05 o 
  -5   2  15      718.68      632.33     70.54 o 
  -4   2  15      596.84      561.35     31.08 o 
  -3   2  15     1468.46     1391.98     68.13 o 
  -2   2  15       30.60       27.90     16.02 o 
  -1   2  15      153.23      184.81     21.93 o 
   0   2  15       19.37       24.25     14.29 o 
   1   2  15      222.00      274.68     18.85 o 
   2   2  15      160.20      165.67     18.08 o 
   3   2  15      266.24      248.21     19.92 o 
   4   2  15      269.68      293.99     21.51 o 
   5   2  15      153.72      174.18     19.12 o 
   6   2  15      382.94      346.61     27.41 o 
   7   2  15      647.04      610.48     58.54 o 
   8   2  15      109.26      117.00     24.28 o 
   9   2  15      368.80      340.38     30.74 o 
 -13   3  15      148.61      145.74     33.93 o 
 -12   3  15      755.72      910.49     61.32 o 
 -11   3  15      475.15      512.82     46.46 o 
 -10   3  15      745.00      856.31     58.75 o 
  -9   3  15     1008.67     1009.75     63.39 o 
  -8   3  15      665.36      655.03     64.44 o 
  -7   3  15      390.14      356.22     27.08 o 
  -6   3  15     1203.72     1227.88    137.08 o 
  -5   3  15      210.76      235.38     35.45 o 
  -4   3  15     2268.44     2226.50    128.32 o 
  -3   3  15      898.10      855.22     61.70 o 
  -2   3  15     1225.91     1200.50     55.45 o 
  -1   3  15      747.89      713.44     85.60 o 
   0   3  15     1863.46     1932.72    126.36 o 
   1   3  15      397.97      392.53     29.89 o 
   2   3  15     1877.09     1860.68     66.82 o 
   3   3  15      136.30      164.48     18.19 o 
   4   3  15      674.82      623.06     28.89 o 
   5   3  15      127.75      147.60     18.28 o 
   6   3  15     1588.43     1567.32     50.43 o 
   7   3  15      329.37      290.46     28.64 o 
   8   3  15     1178.82     1094.00     52.73 o 
 -12   4  15      344.78      382.67     45.46 o 
 -11   4  15      479.33      614.40     52.91 o 
 -10   4  15      182.52      239.05     41.03 o 
  -9   4  15      666.80      698.58     44.33 o 
  -8   4  15      461.74      445.13     84.89 o 
  -7   4  15     1371.14     1295.01    142.21 o 
  -6   4  15      427.81      443.75     43.62 o 
  -5   4  15     1302.98     1323.74    181.38 o 
  -4   4  15      258.54      270.16     31.91 o 
  -3   4  15     1113.36     1095.12    119.73 o 
  -2   4  15      178.40      177.17     23.23 o 
  -1   4  15      718.02      730.71     65.40 o 
   0   4  15      282.52      245.70     25.86 o 
   1   4  15      899.07      973.26     83.33 o 
   2   4  15      339.25      345.29     28.63 o 
   3   4  15     1423.33     1450.77     81.38 o 
   4   4  15      179.80      178.22     25.66 o 
   5   4  15      612.67      599.79     30.01 o 
   6   4  15      367.42      343.70     31.49 o 
   7   4  15      590.61      561.33     56.83 o 
 -10   5  15      386.90      414.63     33.83 o 
  -9   5  15       77.36       75.42     44.13 o 
  -8   5  15      175.04      195.78     27.21 o 
  -7   5  15       30.25       31.89     19.91 o 
  -6   5  15        5.41      -10.52     16.91 o 
  -5   5  15      154.74      170.16     24.23 o 
  -4   5  15      556.19      609.58     53.60 o 
  -3   5  15       16.12       31.92     16.96 o 
  -2   5  15      363.41      374.00     58.50 o 
  -1   5  15        3.17        2.44     15.15 o 
   0   5  15       79.88       87.35     37.04 o 
   1   5  15      173.54      137.56     24.63 o 
   2   5  15      240.64      216.95     34.75 o 
   3   5  15      137.49      122.03     24.25 o 
   4   5  15      145.94      131.73     33.13 o 
   5   5  15       16.22       14.27     24.89 o 
   6   5  15      248.44      248.21     45.17 o 
  -8   6  15      531.03      512.13     97.62 o 
  -7   6  15      824.91      805.08    102.63 o 
  -6   6  15      471.38      489.72     77.08 o 
  -5   6  15     1049.04     1025.58    145.65 o 
  -4   6  15      470.66      491.19     83.72 o 
  -3   6  15     1897.40     2017.20    190.22 o 
  -2   6  15      397.72      418.45     34.14 o 
  -1   6  15     1222.10     1251.70    170.52 o 
   0   6  15      383.12      356.13     51.33 o 
   1   6  15      463.80      445.75     34.95 o 
   2   6  15      288.62      291.24     41.79 o 
   3   6  15     1044.61     1104.32     55.45 o 
   4   6  15      118.54      122.37     36.80 o 
  -4   7  15        3.35        3.35     17.32 o 
  -3   7  15        3.67       -3.22     18.64 o 
  -2   7  15        3.35        6.43     19.85 o 
  -1   7  15       26.13       26.18     20.61 o 
   0   7  15       29.72       78.14     35.26 o 
 -13   0  16     1630.21     1614.44     79.14 o 
 -12   0  16       26.51       25.03     21.12 o 
 -11   0  16     1941.38     1994.91     88.27 o 
  -9   0  16     1969.84     2160.23     97.30 o 
  -8   0  16      559.92      564.43     43.02 o 
  -7   0  16     2374.92     2455.71    106.76 o 
  -6   0  16       88.16      134.35     26.65 o 
  -5   0  16     6359.41     6381.61    235.68 o 
  -4   0  16        0.69       -1.76     18.49 o 
  -3   0  16     4573.73     4406.32    177.42 o 
  -2   0  16      884.72      881.64     54.17 o 
  -1   0  16     3724.59     4046.17    159.22 o 
   0   0  16     1062.92     1103.23     63.20 o 
   1   0  16     3605.07     3863.98    156.03 o 
   2   0  16      111.28      134.19     28.69 o 
   3   0  16     1686.05     1488.81     81.28 o 
   4   0  16      231.12      237.95     36.77 o 
   5   0  16     2869.23     2918.76    132.35 o 
   6   0  16      342.90      351.31     41.40 o 
   7   0  16     1949.36     2005.91    106.56 o 
   8   0  16      256.51      168.85     37.36 o 
 -13   1  16       54.57       58.34     16.67 o 
 -12   1  16      101.65       93.22     17.48 o 
 -11   1  16        0.43      -16.08     10.72 o 
 -10   1  16      112.00       96.11     22.68 o 
  -9   1  16       14.54       15.89     20.61 o 
  -8   1  16        9.01       18.19     13.72 o 
  -7   1  16       35.96       39.31     18.54 o 
  -6   1  16      123.38      130.37     18.79 o 
  -5   1  16        8.78        8.48     17.75 o 
  -4   1  16       71.18       66.87     24.71 o 
  -3   1  16        1.53      -10.19     11.83 o 
  -2   1  16       29.05       55.42     23.19 o 
  -1   1  16       33.85       22.54     14.34 o 
   0   1  16      290.89      355.18     22.04 o 
   1   1  16       19.16       12.96     11.38 o 
   2   1  16      358.13      359.63     22.52 o 
   3   1  16        3.72       -9.24     12.53 o 
   4   1  16      200.00      248.67     33.72 o 
   5   1  16       32.75       -0.32     15.83 o 
   6   1  16       76.32       85.52     20.99 o 
   7   1  16        6.18        0.46     15.96 o 
   8   1  16      101.39      100.43     22.97 o 
 -13   2  16      788.91      811.41     46.35 o 
 -12   2  16       73.28       72.37     17.19 o 
 -11   2  16      894.74      824.49     49.13 o 
 -10   2  16      122.71      144.13     37.27 o 
  -9   2  16     1238.60     1171.05    168.67 o 
  -8   2  16      110.38      136.78     29.78 o 
  -7   2  16     2096.98     2160.15     70.06 o 
  -6   2  16        4.47       26.50     21.06 o 
  -5   2  16     3359.22     3379.92    110.13 o 
  -4   2  16      524.34      487.66     37.53 o 
  -3   2  16     2812.30     2743.38     85.85 o 
  -2   2  16      407.28      364.03     37.91 o 
  -1   2  16     3236.72     3311.21    100.67 o 
   0   2  16       62.77       71.61     18.91 o 
   1   2  16     1910.33     1934.51    107.69 o 
   2   2  16        9.00       23.64     17.64 o 
   3   2  16     1377.19     1392.44     64.17 o 
   4   2  16       47.57       66.01     15.18 o 
   5   2  16     2457.23     2446.68    102.49 o 
   6   2  16       12.52       39.59     15.13 o 
   7   2  16     1223.16     1036.65     50.64 o 
   8   2  16       53.59       58.62     20.89 o 
 -12   3  16      675.34      773.56     58.03 o 
 -11   3  16      143.32      198.88     38.18 o 
 -10   3  16      553.33      686.64     54.62 o 
  -9   3  16       33.83       27.63     22.74 o 
  -8   3  16      326.89      380.60     41.43 o 
  -7   3  16       18.08        9.91     13.25 o 
  -6   3  16      679.85      717.28     94.38 o 
  -5   3  16      124.56      141.27     31.40 o 
  -4   3  16     1189.50     1146.40     66.97 o 
  -3   3  16      319.96      294.94     38.23 o 
  -2   3  16     1414.60     1457.62     85.39 o 
  -1   3  16      133.85      116.85     31.41 o 
   0   3  16      891.32      835.29     42.27 o 
   1   3  16       49.85       72.49     18.44 o 
   2   3  16      756.99      792.00     72.39 o 
   3   3  16       47.86       53.28     18.22 o 
   4   3  16     1319.58     1315.94     44.99 o 
   5   3  16        0.53       -1.64     12.30 o 
   6   3  16      724.18      662.34     52.74 o 
   7   3  16       18.10        2.82     16.63 o 
 -11   4  16      837.95      912.85     67.37 o 
 -10   4  16       31.52       18.44     25.37 o 
  -9   4  16      407.54      532.79     48.86 o 
  -8   4  16       18.15      -16.67     14.50 o 
  -7   4  16      339.61      345.17     28.16 o 
  -6   4  16        1.65        9.56     14.91 o 
  -5   4  16     1202.25     1195.45    113.97 o 
  -4   4  16      113.48      136.14     41.25 o 
  -3   4  16     1042.45      951.57    117.95 o 
  -2   4  16      256.88      270.61     30.11 o 
  -1   4  16      816.63      867.27     48.32 o 
   0   4  16       69.93       61.00     19.33 o 
   1   4  16      521.58      573.50     36.62 o 
   2   4  16       70.63       75.16     21.64 o 
   3   4  16      681.84      680.74     43.49 o 
   4   4  16        0.38       11.48     19.65 o 
   5   4  16     1196.20     1203.72     86.61 o 
   6   4  16        1.09       13.93     18.02 o 
  -9   5  16       19.31       12.35     18.38 o 
  -8   5  16      737.24      815.09    119.75 o 
  -7   5  16      153.26      155.95     60.53 o 
  -6   5  16      778.59      764.47     65.07 o 
  -5   5  16      202.36      251.37     42.35 o 
  -4   5  16     1606.79     1564.77    156.27 o 
  -3   5  16       22.39       24.38     19.99 o 
  -2   5  16     1563.37     1654.36    200.37 o 
  -1   5  16      262.86      305.19     44.04 o 
   0   5  16     1425.89     1446.02     78.61 o 
   1   5  16      149.16      162.87     26.21 o 
   2   5  16     1324.91     1349.18     93.99 o 
   3   5  16       14.08        6.39     18.91 o 
   4   5  16     1207.92     1121.21    107.93 o 
  -7   6  16       47.22       27.40     19.82 o 
  -6   6  16        0.80        0.28     18.03 o 
  -5   6  16       93.99      124.85     24.38 o 
  -4   6  16        1.35       -3.37     17.35 o 
  -3   6  16       11.93       29.83     18.46 o 
  -2   6  16        9.40        4.91     19.08 o 
  -1   6  16        1.73        0.81     17.29 o 
   0   6  16      136.65      139.33     25.71 o 
   1   6  16      109.39       99.10     24.32 o 
   2   6  16       11.67       -3.15     16.98 o 
 -12   1  17      910.00      914.00     39.62 o 
 -11   1  17        0.67      -13.52     15.39 o 
 -10   1  17     1074.54      986.95     54.86 o 
  -9   1  17        8.53        1.09     18.41 o 
  -8   1  17     1847.01     1866.20     63.30 o 
  -7   1  17       24.27       14.14     13.55 o 
  -6   1  17     2460.96     2591.15     81.47 o 
  -5   1  17        0.29       -2.06     12.85 o 
  -4   1  17     1337.02     1356.52     76.41 o 
  -3   1  17        0.72       -7.09     12.82 o 
  -2   1  17     2219.33     2392.55     79.31 o 
  -1   1  17       21.61       24.53     17.28 o 
   0   1  17     3011.17     3177.96    134.71 o 
   1   1  17        7.79       15.68     12.73 o 
   2   1  17     1245.55     1243.73     43.36 o 
   3   1  17       37.41       44.46     14.90 o 
   4   1  17     2014.87     2168.19     63.54 o 
   5   1  17       12.64       28.20     17.16 o 
   6   1  17     1834.76     1797.24     70.03 o 
   7   1  17       78.72       70.87     21.62 o 
 -12   2  17       17.81       11.41     14.01 o 
 -11   2  17      509.41      471.31     36.67 o 
 -10   2  17        3.64      -15.08     11.65 o 
  -9   2  17      484.50      443.36     89.53 o 
  -8   2  17       12.50        6.82     21.00 o 
  -7   2  17       40.20       43.42     15.49 o 
  -6   2  17      115.21      121.88     28.55 o 
  -5   2  17      888.65      988.47     63.77 o 
  -4   2  17       42.00       32.58     15.05 o 
  -3   2  17     1319.71     1297.91     76.97 o 
  -2   2  17       68.04       67.09     19.40 o 
  -1   2  17      101.52       86.00     20.33 o 
   0   2  17       33.16       33.88     17.92 o 
   1   2  17      672.90      716.84     66.70 o 
   2   2  17        0.19      -19.29     14.33 o 
   3   2  17      684.02      669.65     31.62 o 
   4   2  17      124.26      132.52     21.21 o 
   5   2  17       67.54       48.74     15.72 o 
   6   2  17       28.53       16.98     15.47 o 
 -11   3  17       22.62       54.64     28.16 o 
 -10   3  17      779.65      947.45     65.28 o 
  -9   3  17       19.17       27.32     23.91 o 
  -8   3  17      741.56      771.53     58.18 o 
  -7   3  17       82.38       98.96     30.89 o 
  -6   3  17      979.42      957.47    116.80 o 
  -5   3  17       12.69       13.64     20.17 o 
  -4   3  17     1513.44     1474.23    106.54 o 
  -3   3  17        3.80      -18.95     13.44 o 
  -2   3  17      857.77      846.74     88.28 o 
  -1   3  17        5.35      -15.91     20.92 o 
   0   3  17     1108.82     1198.27     53.34 o 
   1   3  17       13.54       14.81     16.46 o 
   2   3  17     1519.22     1586.71     64.07 o 
   3   3  17       77.77       68.85     20.65 o 
   4   3  17      918.57      855.75     48.08 o 
   5   3  17       38.52       28.32     15.04 o 
   6   3  17      665.70      626.09     39.54 o 
 -10   4  17        4.71       13.18     24.47 o 
  -9   4  17      976.16     1045.21     71.15 o 
  -8   4  17        4.29       -4.85     15.78 o 
  -7   4  17     1000.47     1038.18     69.86 o 
  -6   4  17       11.33      -12.05     14.13 o 
  -5   4  17      748.49      818.06     85.09 o 
  -4   4  17       25.21       36.13     17.89 o 
  -3   4  17      974.15      960.20     76.28 o 
  -2   4  17        7.20      -14.00     14.85 o 
  -1   4  17     1135.75     1138.37     86.74 o 
   0   4  17        4.09        1.90     17.69 o 
   1   4  17     1460.33     1498.21    108.89 o 
   2   4  17       46.35       52.82     20.72 o 
   3   4  17     1009.50      988.09     49.96 o 
   4   4  17      111.14      115.80     23.69 o 
  -8   5  17       44.69       37.97     20.54 o 
  -7   5  17        6.75      -21.67     14.53 o 
  -6   5  17      191.45      202.36     40.48 o 
  -5   5  17       65.08       44.97     19.20 o 
  -4   5  17      397.23      402.63     80.11 o 
  -3   5  17       23.48       18.48     19.65 o 
  -2   5  17       58.95       69.28     21.39 o 
  -1   5  17       22.60       27.73     20.11 o 
   0   5  17      148.16      164.44     28.20 o 
   1   5  17        0.11      -19.48     17.51 o 
   2   5  17      407.17      397.48     42.29 o 
   3   5  17       44.73       49.59     21.39 o 
  -4   6  17        2.12      -14.69     18.58 o 
  -3   6  17     1107.14     1148.19     78.40 o 
  -2   6  17       24.81       19.25     19.76 o 
 -11   0  18      709.29      669.64     47.98 o 
  -8   0  18        1.06       -0.87     18.57 o 
  -7   0  18     1627.47     1660.50     84.61 o 
  -6   0  18      190.11      189.98     32.05 o 
  -5   0  18      333.76      460.62     43.23 o 
  -4   0  18       52.79       38.82     24.17 o 
  -3   0  18      911.24     1004.74     68.75 o 
  -2   0  18      142.00      208.70     41.77 o 
  -1   0  18     2505.95     2731.78    133.87 o 
   0   0  18      240.67      263.00     37.92 o 
   1   0  18      722.96      799.61     57.85 o 
   2   0  18      467.63      461.72     45.68 o 
   3   0  18      976.49      870.66     63.98 o 
   4   0  18      640.04      604.26     52.70 o 
   5   0  18     1540.32     1462.45     87.60 o 
   6   0  18      620.72      793.28     65.18 o 
 -11   1  18       47.85        3.77     18.92 o 
  -9   1  18        1.90      -12.65     20.05 o 
  -8   1  18       52.30       43.44     16.19 o 
  -7   1  18        6.85       -2.94     13.40 o 
  -6   1  18      317.45      311.31     25.77 o 
  -5   1  18      127.51      114.10     47.51 o 
  -4   1  18        0.34      -10.64     18.60 o 
  -3   1  18        2.30      -22.18     21.09 o 
  -2   1  18        0.78       29.95     15.85 o 
  -1   1  18        0.61       -0.99     14.73 o 
   0   1  18      303.25      334.39     28.61 o 
   1   1  18      113.93       97.64     29.27 o 
   2   1  18      133.03      125.42     17.99 o 
   3   1  18       20.89        0.05     13.21 o 
   4   1  18       14.64       13.89     15.49 o 
   5   1  18       20.21       10.00     15.68 o 
   6   1  18       14.39        6.88     14.89 o 
 -11   2  18      633.73      569.45     40.85 o 
 -10   2  18        2.54      -16.56     13.64 o 
  -9   2  18      515.39      489.64     44.96 o 
  -8   2  18       23.26        0.78     20.56 o 
  -7   2  18      861.10      868.23     41.54 o 
  -6   2  18        3.33       23.80     22.82 o 
  -5   2  18      775.65      854.45     60.81 o 
  -4   2  18        7.72       12.09     24.61 o 
  -3   2  18      539.04      591.00     35.49 o 
  -2   2  18      431.11      373.64     29.66 o 
  -1   2  18      680.28      750.81     49.16 o 
   0   2  18      479.79      481.39     33.77 o 
   1   2  18      612.70      655.32     42.11 o 
   2   2  18      235.79      291.99     34.10 o 
   3   2  18     1160.96     1219.20     56.49 o 
   4   2  18      297.34      306.24     24.31 o 
   5   2  18      670.54      612.49     32.85 o 
 -10   3  18      478.46      492.70     49.23 o 
  -9   3  18       56.20       27.86     26.44 o 
  -8   3  18      228.35      237.49     39.31 o 
  -7   3  18       14.22       27.49     24.89 o 
  -6   3  18      732.67      722.08     57.38 o 
  -5   3  18       59.60       67.23     19.21 o 
  -4   3  18      875.40      919.38     46.03 o 
  -3   3  18      121.90       96.78     32.18 o 
  -2   3  18      412.80      473.93     41.07 o 
  -1   3  18       83.48       67.97     20.61 o 
   0   3  18      425.91      412.16     67.13 o 
   1   3  18       84.33       59.03     19.74 o 
   2   3  18      567.58      577.06     39.17 o 
   3   3  18      126.07      151.46     25.81 o 
   4   3  18      330.78      310.12     31.16 o 
  -8   4  18       29.86       15.59     25.17 o 
  -7   4  18      288.13      303.80     45.04 o 
  -6   4  18        1.72       -7.21     16.16 o 
  -5   4  18      362.94      349.85     35.52 o 
  -4   4  18       90.55       63.28     20.26 o 
  -3   4  18       79.37       99.74     22.76 o 
  -2   4  18       20.59        5.35     17.12 o 
  -1   4  18      327.90      361.47     31.72 o 
   0   4  18       55.05       43.63     22.29 o 
   1   4  18      249.77      240.86     30.94 o 
   2   4  18      175.84      169.74     27.56 o 
   3   4  18      187.72      199.79     30.19 o 
  -6   5  18      602.03      607.44     63.08 o 
  -5   5  18       14.60       10.03     18.09 o 
  -4   5  18      773.77      792.51     45.68 o 
  -3   5  18      144.68      144.80     26.74 o 
  -2   5  18      961.81      957.95    103.11 o 
  -1   5  18      240.17      228.88     31.13 o 
   0   5  18      685.54      724.33     45.41 o 
  -9   1  19      390.93      390.91     41.03 o 
  -8   1  19      769.62      762.08     39.03 o 
  -7   1  19      281.94      297.45     27.04 o 
  -6   1  19     1096.34     1047.15     48.42 o 
  -5   1  19      330.03      361.45     30.35 o 
  -4   1  19      758.43      769.06     43.37 o 
  -3   1  19      754.88      807.82     63.46 o 
  -2   1  19     1168.63     1333.01     85.16 o 
  -1   1  19      515.14      577.05     57.89 o 
   0   1  19      840.80      891.07     59.47 o 
   1   1  19      812.72      845.21     46.30 o 
   2   1  19      531.39      530.29     37.77 o 
   3   1  19      685.44      683.67     34.40 o 
   4   1  19     1030.90     1068.65     44.67 o 
  -9   2  19       94.61       67.79     29.27 o 
  -8   2  19       37.85       33.19     26.43 o 
  -7   2  19       59.23       51.72     19.01 o 
  -6   2  19      126.56      119.11     22.24 o 
  -5   2  19      258.21      254.14     41.34 o 
  -4   2  19      185.04      211.69     41.14 o 
  -3   2  19      256.83      284.24     44.78 o 
  -2   2  19      180.31      230.29     27.65 o 
  -1   2  19       80.49       76.47     20.54 o 
   0   2  19      135.19      117.97     23.76 o 
   1   2  19      330.17      339.69     41.67 o 
   2   2  19      260.88      314.63     32.24 o 
   3   2  19      194.08      220.03     30.23 o 
  -8   3  19      524.24      528.17     51.78 o 
  -7   3  19      321.28      330.92     44.38 o 
  -6   3  19      395.27      388.92     45.01 o 
  -5   3  19      214.48      261.08     44.99 o 
  -4   3  19      525.29      563.61     37.45 o 
  -3   3  19      199.36      180.12     27.40 o 
  -2   3  19      601.86      622.53     39.48 o 
  -1   3  19      131.52      146.45     40.62 o 
   0   3  19      482.62      496.52     37.14 o 
   1   3  19      403.28      394.08     34.68 o 
   2   3  19      536.10      587.58     62.16 o 
  -6   4  19      139.99      155.85     38.04 o 
  -5   4  19      417.34      404.89     40.56 o 
  -4   4  19      331.86      341.60     35.50 o 
  -3   4  19      337.84      385.70     45.29 o 
  -2   4  19      475.62      481.57     44.12 o 
  -1   4  19      371.12      385.42     35.24 o 
   0   4  19      454.34      511.46     39.49 o 
  -8   0  20     1223.30     1306.59     76.70 o 
  -7   0  20      697.76      692.89     55.12 o 
  -6   0  20     1025.79     1065.44     70.63 o 
  -5   0  20      110.70      159.86     38.20 o 
  -4   0  20      653.41      603.83     56.68 o 
  -3   0  20     1392.40     1519.67     94.69 o 
  -2   0  20     1184.62     1420.81     93.62 o 
  -1   0  20     1161.73     1366.73     94.67 o 
   0   0  20      881.89     1070.92     83.15 o 
   1   0  20      706.22      901.58     77.30 o 
   2   0  20      664.04      731.78     60.46 o 
  -8   1  20       59.10       66.85     19.75 o 
  -7   1  20       91.98      102.25     23.11 o 
  -6   1  20        9.79       13.72     18.13 o 
  -5   1  20       34.30       23.20     19.44 o 
  -4   1  20        0.17        3.37     17.52 o 
  -3   1  20        2.56        1.93     19.31 o 
  -2   1  20       38.89       84.60     35.18 o 
  -1   1  20      118.41      210.91     45.25 o 
   0   1  20       52.49       73.10     34.54 o 
   1   1  20      196.85      230.98     47.34 o 
   2   1  20       12.02        8.61     21.55 o 
  -7   2  20      626.39      647.63     40.28 o 
  -6   2  20      528.95      539.47     36.95 o 
  -5   2  20      496.13      513.20     53.45 o 
  -4   2  20      728.57      746.76     62.91 o 
  -3   2  20      515.34      507.12     55.63 o 
  -2   2  20      677.54      755.37     65.60 o 
  -1   2  20      481.71      499.79     37.94 o 
   0   2  20      892.44      920.13     50.55 o 
   1   2  20      751.13      848.25     49.47 o 
  -6   3  20      278.74      314.86     47.44 o 
  -5   3  20      429.70      430.96     49.68 o 
  -4   3  20      216.05      196.09     42.69 o 
  -3   3  20      495.49      509.72     37.61 o 
  -2   3  20       89.82       58.45     28.64 o 
  -1   3  20      284.06      282.82     33.30 o 
  -5   1  21      890.16     1038.61     53.30 o 
  -4   1  21       92.40       86.13     25.75 o 
  -3   1  21      991.11     1188.48     60.88 o 
  -2   1  21      142.89      161.45     31.41 o 
                                                 
